# Supplementary material for: Hippocampal ensembles represent sequential relationships among an extended sequence of nonspatial events
Source: Nat Commun. 2022 Feb 8;13:787. doi: 10.1038/s41467-022-28057-6 (PMC8825855; doi:10.1038/s41467-022-28057-6)
Supplement: Supplementary file 4 — Source Data [file 41467_2022_28057_MOESM4_ESM.xlsx]

## Sheet: Fig. 2c
Reconstructed time accuracy
Lag -3	Lag -2	Lag -1	Lag 0	Lag 1	Lag 2	Lag 3
0.0711425	0.135793	0.111933	0.227176	0.0715379	0.133272	0.0959281
0.037636	0.148519	0.0390866	0.362377	0.0678461	0.110198	0.0310066
-0.0134592	0.103463	-0.0163936	0.413144	0.0643453	0.0839346	0.0422364
0.0216881	0.049512	0.062066	0.312559	0.117584	-0.0243509	0.00631344
0.0232763	0.114982	0.0548563	0.182305	0.00908813	0.102853	0.0451403
-0.0495925	0.0924782	0.0420174	0.293782	0.0402903	0.0242514	0.0760086
0.0753262	0.0919541	0.127897	0.290995	0.138391	0.0579932	0.0698396
0.052803	0.0941623	0.0290542	0.296314	-0.0103551	0.0412691	0.0250082
-0.0207856	0.140409	0.00399654	0.316202	-0.0190624	-0.0194877	0.0330222
-0.0588954	0.10434	0.0312296	0.220277	0.0147686	0.0419059	0.0154261
-0.0157764	0.166417	0.0292142	0.142492	0.0495483	0.123775	0.110155
0.0179426	0.194502	0.03774	0.24927	0.0990004	0.022823	0.0150197
-0.00527311	0.0520988	0.0711178	0.217551	0.0636795	-0.0270262	0.0289189
0.0258777	0.0843185	0.0540146	0.244821	0.144631	-0.055564	-0.01305
-0.00143643	0.0357805	0.116684	0.170989	0.0569276	-0.0398841	-0.0442245
0.0325738	-0.0342688	0.0159109	0.342748	0.0205217	0.0456095	-0.00937278
0.0393519	0.0470855	0.0208686	0.282248	0.101244	0.0125674	0.0453416
0.0438299	0.0117532	0.0463826	0.0978381	0.00615046	0.0286719	-0.00147152
-0.00791444	0.0143445	0.0655749	0.299541	0.00466217	0.011485	0.00554584
0.0841028	0.110466	0.0831352	0.38934	0.127551	0.0841784	0.0819759
0.131598	0.0347505	0.114962	0.324375	0.0795651	0.101402	0.0500139
0.083017	0.0553803	0.132049	0.255915	0.0742299	0.138875	0.0419439
0.0404118	0.0700645	0.109919	0.209559	0.017369	0.0849584	0.0879345
0.105462	0.0551064	0.14314	0.111098	0.0339446	0.0200174	0.0991147
0.129975	0.0504338	0.154561	0.219517	0.125449	0.0670297	0.0662804
0.0323504	0.0495229	0.100984	0.270269	0.0745791	0.0221578	0.0232108
0.0481278	0.0691672	0.00879652	0.185786	0.156756	0.0479194	0.119113
0.0599583	0.169823	0.194399	0.139236	0.0867171	0.0256682	0.107691
0.115617	0.109135	0.160802	0.197733	0.0693654	0.0149859	0.0992399
0.0299718	0.141615	0.0929092	0.232219	0.130579	0.0488859	0.129355
0.116244	0.013374	0.150652	0.3053	0.0110194	0.0573224	0.0573449
0.0699822	-0.000542295	-0.00158449	0.195741	0.0514783	0.00525146	0.027201
0.0701426	0.0842618	0.06173	0.13598	0.00527325	0.0147772	-0.00422014
0.0130024	0.0177291	0.0371223	0.308937	-0.00772405	0.0100551	0.0190667
0.0431048	0.0893603	0.0176334	0.354202	0.0177622	0.0541087	0.0350335
0.040352	-0.00730377	0.00649726	0.364338	0.0562599	0.0318744	-0.00701848
0.0568469	0.0397773	0.0174056	0.212942	-0.0116549	0.0399761	-0.00386471
0.014054	-0.00467073	0.060192	0.117498	0.00142999	0.0639504	0.0292886
0.0787595	0.0381573	0.0262439	0.176746	0.0892586	0.00345835	0.00532723
0.0711238	0.0773536	0.109833	0.238852	0.0101087	0.0119123	0.0237615
-0.0051033	0.0417152	-0.0168793	0.151827	-0.00979686	-0.00152952	0.0620772
0.112758	0.0118918	0.0399306	0.148511	0.13459	0.108268	0.0849104
-0.000256972	-0.0310379	0.00183808	0.189156	0.0644372	0.0570007	-0.00836418
0.0610315	0.0438338	0.123151	0.1273	0.0231575	0.0526829	0.114716
0.0674178	-0.00640028	0.0894245	0.236309	0.0611242	0.0148903	0.00545406
0.0583954	-0.0220939	0.00489607	0.190618	0.083225	0.102817	0.02846
0.00167868	0.0845162	0.0690082	0.139762	0.120251	0.0534271	-0.00408836
0.0813972	0.0280635	0.0768902	0.129395	0.116468	0.0120025	0.0459064
0.0599686	0.054864	0.00123058	0.212362	0.132537	0.0450768	0.0874689
-0.0158359	0.0814095	0.0891313	0.266789	0.0965671	0.097782	0.0931153
-0.0236647	-0.0108476	0.0564358	0.145095	0.153956	0.123935	0.0259471
-0.040385	0.0238585	0.0299929	0.101602	0.157973	0.110213	-0.0140853
0.0989686	-0.00887806	0.126441	0.102741	-0.0414241	0.0264196	0.0231294
0.0919606	0.0602913	0.0834912	0.217759	0.128325	0.113034	0.0863936
0.0931909	-0.0039948	0.0427578	-0.0240193	0.0681893	0.0951183	0.0902938
	0.0691414	0.0663686	0.352665	0.109289	0.055132
	0.111839	0.0836107	0.249674	0.12151	0.0316055
	0.132972	0.124593	0.366181	0.118352	0.00160984
	0.0867355	0.0981127	0.467749	0.0321324	0.0457024
	0.0585857	0.00137296	0.331384	0.120576	0.011277
	0.012209	0.0270481	0.254797	-0.00961572	-0.0405432
	0.203198	0.0936007	0.175288	0.167504	0.095021
	0.0244905	0.184955	0.380168	0.0588987	0.104218
	-0.0217691	0.12382	0.388942	0.0206256	0.0121404
	0.0438453	0.0847423	0.414926	0.0795814	0.0140587
	0.0450571	0.092444	0.280438	0.166065	0.0822152
	0.0187153	0.07159	0.290639	0.0758284	0.00618269
	0.0563012	0.100849	0.345706	0.0924469	0.0346771
	0.0720047	0.177203	0.237028	0.00772213	0.00606557
	-0.00980447	0.143726	0.123853	0.0409839	0.0468276
	-0.00697152	0.0386909	0.202153	0.092393	0.0435874
	0.014669	0.0725305	0.403906	0.0510478	0.0325283
	-0.0219519	0.0331628	0.365732	0.0153245	0.0642177
	0.035273	0.24552	0.296764	0.0107662	0.043936
	0.136552	0.0869695	0.184845	0.0147143	0.109962
	0.0558943	-0.0108674	0.31994	0.110759	0.139074
	0.115371	-0.0641822	0.319423	0.127097	0.0538213
	0.157141	0.0491295	0.149528	0.152564	0.0736156
	0.0588723	0.0535649	0.158612	0.072307	0.00522734
	0.0751625	0.0282614	0.232628	0.105188	0.117373
	0.153588	0.0556172	0.173821	0.14525	0.0452422
	0.0538106	0.0914647	0.15752	0.0935474	-0.0297367
	0.13434	-0.0178206	0.172667	0.0593307	0.0022102
	0.0222319	-0.0108781	0.394374	0.096716	0.135196
	0.114753	-0.0033624	0.280594	0.0455413	0.0298213
	0.0638115	0.000662607	0.310192	0.107995	0.0476503
	0.0804522	0.0573769	0.233476	0.064828	0.0234164
	0.0355485	0.0158567	0.230695	0.0163364	0.150118
	0.0274525	0.0668208	0.0735649	0.0544127	0.0379962
	0.0691955	0.139131	0.290821	0.0695572	0.0368215
	0.00208056	0.0524361	0.241496	0.0471278	0.0287655
	-0.0103202	0.0805973	0.0796452	0.0107142	0.0157272
	0.0162035	0.070143	0.200798	0.0667544	0.105071
	0.0254197	0.147594	0.277621	0.0391988	0.0635516
	0.105915	0.11382	0.206043	0.0944023	0.056559
	0.0868337	0.128674	0.0903522	0.0415612	0.0905642
	0.0913998	-0.0100596	0.0986664	0.119458	0.0663381
	0.0569616	0.0503475	0.212588	0.0490419	-0.0128737
	-0.00791989	0.0610252	0.0472794	0.0446004	0.137393
	0.0179295	0.0508778	0.198768	0.0698183	0.0392191
	-0.0182828	0.0699799	0.216214	0.0720129	0.126543
	-0.0125922	0.0233851	0.0622315	0.0614153	0.0545092
	0.106767	0.083551	0.200026	-0.0420417	0.0638847
	0.0786962	0.0689344	0.137825	0.0359347	0.085722
	0.0165071	0.0791957	0.296939	0.0578316	0.0881313
	0.0727449	0.0790077	0.171156	0.170543	0.00718253
	0.0278327	0.119926	0.120394	0.148627	0.0563968
	0.0153775	0.0424389	0.0104366	0.105248	0.0556813
	0.0083717	0.110938	0.182909	0.0669708	0.0288767
	0.0332913	0.0639178	0.238334	0.0690969	0.0353389
		0.196974	0.275492	0.106092
		0.166783	0.121489	0.117923
		0.154158	0.153973	0.126297
		0.0727452	0.099328	0.0341788
		0.0732349	0.180489	0.0581588
		0.0695282	0.20195	0.114179
		0.153773	0.281342	0.137343
		0.197336	0.213802	0.109425
		0.0283847	0.200875	0.0763128
		0.117651	0.0688811	0.0417934
		0.148021	0.0313678	0.121695
		0.153644	0.176375	0.117984
		0.0342451	0.317954	0.00334579
		0.0210471	0.253057	0.0592134
		0.0284234	0.162772	0.0310323
		0.0242922	0.252213	-0.0297344
		0.00982883	0.289839	-0.0072797
		0.0150183	0.355374	0.0223443
		0.0473815	0.125677	-0.0259847
		0.068346	0.180514	0.0819759
		0.00404073	0.290091	0.0500139
		0.175425	0.197832	0.0419439
		0.11686	0.18929	0.0879345
		0.072743	0.0549933	0.0991147
		0.0777379	0.151697	0.0662804
		0.0639791	0.174661	0.0232108
		0.0936855	0.232441	0.119113
		0.0288867	0.149198	0.107691
		0.104911	0.0381194	0.0992399
		0.165797	0.178379	0.129355
		0.0644653	0.192232	0.0573449
		0.0147312	0.334633	0.0119971
		0.0453636	0.346891	0.0231913
		0.025828	0.227246	0.0826361
		-0.00462635	0.239539	0.063168
		0.0828495	0.27729	0.000204931
		0.118152	0.0926725	0.0718124
		0.0873306	0.117984	0.0470337
		0.0200703	0.166622	0.0897908
		0.0541061	0.231882	0.0640046
		0.0538275	0.101383	0.116982
		0.111869	0.270926	-0.00184325
		0.0738103	0.0760724	-0.0121141
		0.028024	0.249639	0.0700325
		0.0344547	0.358608	-0.00696907
		0.0971506	0.366521	0.0136355
		0.0269188	0.133258	0.10481
		-0.000101741	0.172849	0.0700608
		0.0418574	0.172301	0.078167
		0.0485448	0.233888	0.124047
		0.126317	0.23564	0.0273103
		0.0431499	0.144772	0.0251564
		0.0367382	0.166082	0.0276951
		0.0678961	0.220492	0.0994648
		0.0706961	0.253291	-0.0186431
			0.110097
			0.145785
			0.136928
			0.22153
			0.166156
			0.114927
			0.168976
			0.16953
			0.174723
			0.155442
			0.201903
			0.13892
			0.142427
			0.232485
			0.138126
			0.115395
			0.146115
			0.196054
			0.238552
			0.0966445
			0.309054
			0.179555
			0.122883
			0.127969
			0.259392
			0.161023
			0.171844
			0.198428
			0.0965495
			0.238863
			0.163335
			0.213841
			0.0965337
			0.159905
			0.158758
			0.155479
			0.0429643
			0.224577
			0.158587
			0.106765
			0.184459
			0.232342
			0.128137
			0.301311
			0.248261
			0.216771
			0.0813968
			0.267096
			0.265478
			0.186187
			0.0493096
			0.170753
			0.228625
			0.30531
			0.251059

## Sheet: Fig. 3b
InSeq trials																	OutSeq trials
Port Entry 0:250				Port Entry 250:500				Port Withdrawal -250:0				Port Withdrawal 0:250					Port Entry 0:250				Port Entry 250:500				Port Withdrawal -250:0				Port Withdrawal 0:250
Lag0	Lag1	Lag2	Lag3	Lag0	Lag1	Lag2	Lag3	Lag0	Lag1	Lag2	Lag3	Lag0	Lag1	Lag2	Lag3		Lag0	Lag1	Lag2	Lag3	Lag0	Lag1	Lag2	Lag3	Lag0	Lag1	Lag2	Lag3	Lag0	Lag1	Lag2	Lag3
1.45103	1.53845	1.49202	1.90416	0.484314	0.583447	0.389173	0.52484	3.41405	6.08143	4.73099	4.4503	2.58534	3.9758	4.35839	3.89435		1.875	2.1679	3.67319	6.09145	1.875	2.1463	4.74328	6.99538	1.875	1.31709	2.58169	1.57289	1.875	7.52916	3.62298	1.23478
4.55339	4.83355	4.96455	5.64359	2.33434	2.0818	1.93666	3.43468	3.24238	5.16939	4.304	3.65054	2.00228	3.07272	3.37666	2.98113		1.875	3.84929	7.18857	6.74317	1.875	2.41369	5.3014	1.99973	1.875	2.34463	1.52938	1.62094	1.875	0.97233	1.37005	1.93433
1.99024	2.26282	2.15386	2.56618	1.27661	1.26753	1.04938	1.6713	2.4107	3.84666	3.20491	2.72516	1.44844	2.24131	2.4566	2.22753		1.9375	1.68641	1.01614	3.73128	1.9375	2.02808	1.66372	2.51401	1.9375	1.93166	2.0695	13.2259	1.9375	2.62146	1.93557	6.5369
2.76178	2.98871	2.97903	3.18632	3.38248	2.95114	3.03226	5.13266	1.11858	1.44172	1.46505	1.02637	2.09488	3.32343	3.70758	3.43261		1.875	5.85644	1.56854	1.48934	1.875	2.57028	1.22329	10.0561	1.875	1.58215	3.40289	3.66658	1.875	2.081	6.89441	1.67889
1.86324	1.9689	1.90418	2.34747	0.891894	0.787266	0.777687	1.45605	2.86453	4.53949	3.87846	3.25327	1.08018	1.72594	1.93529	1.82591		1.875	4.0385	2.9996	3.15044	1.875	2.04337	9.62015	1.50905	1.875	4.81909	23.3837	4.31698	1.875	4.12319	7.6705	4.89731
1.14543	1.24459	1.19392	1.33854	1.99972	1.79792	1.75433	2.96835	2.15908	3.05293	2.75405	2.08133	1.00184	1.44757	1.55615	1.31608		1.9375	3.84698	1.29998	6.27818	1.9375	4.02628	5.28897	68.3191	1.9375	1.3282	12.1995	6.6382	1.9375	8.76212	5.62939	27.291
2.68693	2.72038	2.79921	3.14531	3.09841	2.67537	2.77114	4.74154	1.45611	2.19329	1.85646	1.52638	0.475766	0.735406	0.827307	0.805925		1.9375	1.63606	11.6274	2.99105	1.9375	3.64589	5.67391	7.65785	1.9375	1.395	4.9734	6.54511	1.9375	1.68286	1.44332	1.18809
3.15151	3.30651	3.35533	3.79593	2.03689	1.96382	1.75905	2.86994	1.26995	1.86007	1.70243	1.34959	0.958585	1.34776	1.43018	1.1833		1.95833	2.65723	3.06157	5.36866	1.95833	5.24285	5.79801	1.85511	1.95833	7.75611	3.33545	3.1051	1.95833	3.5655	11.0204	3.61981
1.77394	1.68184	1.60131	1.8707	2.90959	2.49142	2.56164	4.52906	1.49802	2.4234	1.98137	1.72058	2.26813	3.43762	3.75379	3.28474		1.9375	7.01024	2.56775	32.7214	1.9375	2.69848	1.93091	15.2808	1.9375	15.1528	10.5172	2.54463	1.9375	4.79522	4.56615	2.16418
1.33304	1.21766	1.19024	1.40578	4.43556	3.84238	3.74384	6.65475	3.23659	5.30044	4.37817	3.81576	0.847833	1.24198	1.34558	1.14594		1.9375	3.18104	2.10341	3.90837	1.9375	1.08511	12.4639	3.55626	1.9375	1.34249	3.56285	16.9372	1.9375	2.28209	20.1916	8.87238
1.57812	1.80938	1.74862	1.99918	1.36619	1.45681	1.14767	1.56224	2.10963	3.08663	2.84497	2.2431	1.33724	2.0632	2.27586	2.05299		1.95833	2.07896	7.50395	10.2552	1.95833	2.79705	90.5273	17.5406	1.95833	1.63396	10.7363	1.76795	1.95833	1.84557	38.8095	7.03063
3.07806	2.73665	2.63942	3.24788	1.62933	1.51751	1.36984	2.29396	1.46769	1.91247	1.86604	1.31496	2.69563	4.0773	4.47239	3.84593		1.9375	4.58144	3.94107	4.12729	1.9375	4.60059	2.82734	3.5922	1.9375	3.92349	0.682829	1.26597	1.9375	10.6171	3.40071	13.1514
1.58755	1.52793	1.53733	1.63938	1.13454	0.997065	1.00332	1.83081	1.14733	1.73557	1.48855	1.21982	1.29268	1.93605	2.10875	1.85887		1.875	3.85049	3.10941	1.67596	1.875	18.6164	64.3322	29.5406	1.875	3.9197	34.296	12.423	1.875	2.65785	124.762	1.5652
1.35747	1.30633	1.20112	1.50092	2.51325	2.50972	2.13792	3.17093	1.97239	3.53948	2.72344	2.59765	2.81963	4.41798	4.88453	4.40663		1.9375	4.58057	1.23158	1.83016	1.9375	7.14535	0.956741	219.692	1.9375	6.56604	2.00001	106.548	1.9375	2.08538	2.9037	5.02501
2.57876	2.73853	2.66476	3.03928	2.81018	2.50016	2.38335	4.14232	1.86885	3.04136	2.54503	2.20509	3.21248	5.13482	5.69825	5.22495		1.9375	1.59083	2.61649		1.9375	60.5391	1.1362		1.9375	5.24798	2.64793		1.9375	3.72666	3.6303
1.9484	1.83147	1.83375	2.32585	1.29831	1.27437	1.14487	1.75225	2.80483	4.26908	3.66003	2.97387	1.65734	2.55139	2.80542	2.52835		1.875	3.22223	8.61325		1.875	0.702397	14.7374		1.875	10.9567	2.12395		1.875	71.7131	2.00767
4.45243	4.30035	4.55199	5.33221	1.27545	1.36828	1.07908	1.50119	2.23343	4.05782	3.05986	2.9508	1.89809	3.06574	3.43896	3.20679		1.875	2.20189	10.6968		1.875	4.87122	5.00085		1.875	4.16986	31.1948		1.875	1.10962	3.61397
2.01515	1.66829	1.70868	2.00487	1.30517	1.38398	1.17025	1.60483	0.747399	0.962057	0.923032	0.654414	2.17058	3.40066	3.75922	3.40507		1.875	1.33755	2.24729		1.875	5.06273	7.67527		1.875	2.25902	9.25561		1.875	4.38776	3.86532
1.01242	0.958042	0.972316	1.17484	1.02908	0.945465	0.875984	1.52641	1.08621	1.53414	1.35555	1.04476	1.42162	2.24111	2.47966	2.25802		1.875	3.7338	4.75422		1.875	2.44347	22.9628		1.875	2.2192	0.65532		1.875	2.82151	10.5694
2.21524	1.92937	1.98827	2.27943	1.62065	1.62761	1.32961	2.09869	2.05288	2.5749	2.61568	1.78149	2.23015	3.41965	3.74789	3.34255		1.875	6.11137	12.7565		1.875	1.82846	22.5958		1.875	2.42744	0.823305		1.875	2.20074	5.13201
2.30658	2.36178	2.24736	2.55382	1.29406	1.5236	1.06872	1.20266	1.55399	2.25066	1.93197	1.5166	1.31256	2.01732	2.21764	1.94543		1.875	1.42667	10.3186		1.875	4.12026	1.81609		1.875	1.25866	25.5566		1.875	0.992205	7.77874
2.76472	2.97343	2.97835	3.3707	0.839089	0.789152	0.641637	1.2526	0.992046	1.50346	1.2811	1.06027	3.04838	4.95869	5.54622	5.13507		1.875	5.39964	2.2907		1.875	7.30266	5.56211		1.875	6.05128	0.831736		1.875	25.4686	8.94046
1.73703	1.90607	2.08032	2.17103	1.69817	1.55154	1.49234	2.50289	3.16276	4.80226	4.18178	3.39141	1.07765	1.52708	1.63183	1.3405		1.875	4.37622	2.28948		1.875	1.07269	5.09489		1.875	7.52639	3.97239		1.875	4.37184	1.17761
1.71293	1.45199	1.42499	1.79222	1.51642	1.54201	1.29228	1.87177	0.872715	1.98776	1.30737	1.54258	3.59527	5.73946	6.38902	5.84468		1.875	2.82503	1.63495		1.875	26.1623	156.803		1.875	10.8981	11.5673		1.875	3.3743	0.734243
1.21793	1.21513	1.14042	1.45345	2.47433	2.74875	2.12064	2.43575	3.3765	5.78137	4.53925	4.13609	5.54838	8.67961	9.5485	8.57901		1.875	9.85628	5.02861		1.875	2.18214	19.9693		1.875	2.6591	22.0284		1.875	12.563	6.46729
1.69096	1.86314	1.92517	2.01851	1.84287	1.79131	1.69385	2.52918	1.69531	3.37874	2.4321	2.5478	3.75681	5.95708	6.60408	6.02303		1.9375	4.77211	6.91835		1.9375	7.70814	122.748		1.9375	21.5112	29.6797		1.9375	6.52751	16.4904
1.85076	1.51199	1.5646	1.8502	2.43505	2.46952	1.96982	3.02202	5.52481	9.69592	7.52095	7.0333	1.03047	1.56959	1.72757	1.58108		1.875	3.07256			1.875	1.90558			1.875	6.83613			1.875	3.51075
1.43163	1.42766	1.42157	1.57296	2.26398	2.29745	1.89769	2.74335	1.38875	1.79062	1.75306	1.21623	3.32892	5.21212	5.71667	5.15236		1.875	3.03921			1.875	3.21374			1.875	1.85388			1.875	0.55351
1.31272	1.51223	1.43377	1.70936	2.33641	2.61702	1.92253	2.27283	1.07313	1.9228	1.47631	1.41464	0.77913	1.20474	1.31835	1.2209		1.95833	3.23611			1.95833	10.14			1.95833	4.52023			1.95833	6.23829
1.82064	1.24509	1.33307	1.69791	3.20621	3.26795	2.66732	3.89653	1.96287	3.14151	2.61851	2.23925	2.46624	3.83525	4.23457	3.81086		1.875	2.24065			1.875	17.4772			1.875	5.97658			1.875	3.96246
0.812312	0.788979	0.821542	0.862418	2.34667	2.40534	2.0402	2.85666	2.62649	4.44359	3.6156	3.23517	0.532007	0.999018	1.18445	1.26851		1.95833	4.76516			1.95833	9.62196			1.95833	2.29681			1.95833	1.7691
1.70556	1.69807	1.6621	1.85492	2.10447	2.15523	1.70852	2.50612	1.44885	2.0505	1.94964	1.47748	2.94164	4.80042	5.39409	5.05978		1.95833	2.73121			1.95833	13.7641			1.95833	18.3249			1.95833	15.5314
1.23959	0.88298	0.89553	1.15969	2.58951	2.71652	2.25133	3.07358	1.528	2.27549	2.04484	1.62039	1.09946	1.58195	1.69949	1.46431		1.9375				1.9375				1.9375				1.9375
1.73751	1.22801	1.32107	1.69583	2.09583	2.15439	1.78076	2.52214	0.508169	0.84444	0.711679	0.642047	1.85935	2.92696	3.26777	2.93871		1.875				1.875				1.875				1.875
2.80711	1.65048	2.09021	2.21889	2.34943	2.38353	1.92673	2.1604	1.98498	1.76545	1.79286	1.68989	2.44468	1.53497	1.94829	1.74447		1.875				1.875				1.875				1.875
2.09879	1.11512	1.50732	1.43033	1.59682	1.09854	0.967928	1.38008	1.9487	1.62824	1.61686	1.60916	0.930603	0.818996	1.16685	0.9981		1.875				1.875				1.875				1.875
0.866494	1.01849	1.3568	1.66995	1.28177	1.02074	0.962585	1.25147	2.03406	1.85709	1.88719	1.76626	2.20721	1.53502	2.04858	1.7912		1.9375				1.9375				1.9375				1.9375
2.5358	2.11992	2.79916	2.70468	3.52112	3.06183	2.63462	3.20761	2.43204	2.03969	2.06377	2.05674	2.11215	1.50683	1.98983	1.74989		1.875				1.875				1.875				1.875
3.24226	1.42265	1.73879	1.46947	1.78701	1.95649	1.56189	1.65299	1.43274	1.19544	1.19584	1.2017	1.70194	1.26135	1.69856	1.48091		1.95833				1.95833				1.95833				1.95833
1.82332	1.31471	1.72183	1.76652	3.30485	2.7676	2.31714	2.86499	1.31398	1.20525	1.22609	1.13987	2.04947	1.6183	2.21509	1.91807		1.875				1.875				1.875				1.875
2.34779	1.18585	1.59804	1.29949	2.91521	3.15517	2.5317	2.74794	1.87959	1.74352	1.75828	1.65292	1.49865	1.14361	1.5712	1.36679		1.975				1.975				1.975				1.975
1.20683	0.499104	0.716359	0.796878	1.47532	2.11488	1.56602	1.49254	2.85109	2.49782	2.56684	2.48511	1.40093	0.987225	1.3218	1.16258		1.9375				1.9375				1.9375				1.9375
4.12053	2.12085	2.61708	2.69187	1.81888	2.46381	1.86622	1.80686	2.44309	2.15974	2.17213	2.09545	1.8707	1.55422	2.18894	1.87188		1.875				1.875				1.875				1.875
2.07701	1.17782	1.3376	1.32569	0.940413	0.938226	0.704587	0.842099	2.49787	2.13858	2.13306	2.11866	2.62695	1.71727	2.23113	1.97147		1.875				1.875				1.875				1.875
1.81295	0.685448	0.99377	0.880686	3.87475	4.9703	4.06376	3.94879	1.28086	1.26912	1.28017	1.1357	2.32524	1.42377	1.82017	1.62018		1.95833				1.95833				1.95833				1.95833
1.38731	1.02637	1.35754	1.43563	1.56403	1.88649	1.4521	1.49411	1.46115	1.43132	1.45273	1.28467	1.30727	0.909635	1.21822	1.07382		1.875				1.875				1.875				1.875
1.36159	0.918794	0.897686	0.963123	1.24513	1.67403	1.23052	1.26049	1.40555	1.35083	1.38911	1.24349	2.36471	1.63459	2.09322	1.85517
3.01455	2.50476	2.97504	3.33856	2.26422	1.97816	1.67057	2.11233	1.32961	1.05771	1.08479	1.07204	2.14345	1.34918	1.72533	1.52916
1.88024	0.957116	1.12881	1.26883	1.0027	0.694296	0.654609	0.974027	1.5635	1.48155	1.48435	1.35434	3.09808	2.13978	2.77873	2.45105
1.28878	1.41309	1.97454	2.1433	1.1402	0.82118	0.706466	0.981211	2.47786	2.1853	2.12758	2.10738	0.983216	0.595075	0.817908	0.70546
2.47195	2.9388	4.10011	4.60264	5.91142	4.30277	4.3261	5.76752	4.3419	3.53923	3.5689	3.57469	3.22933	1.6046	1.97167	1.74459
2.5867	2.70881	3.31102	3.87428	1.84698	1.27798	1.22458	1.78052	1.4185	1.16213	1.14528	1.17406	1.85083	1.13498	1.44784	1.29314
1.84635	2.25249	3.07878	3.68555	1.62464	1.0526	1.03596	1.52277	6.90493	5.74715	5.80523	5.79248	5.41058	3.29168	4.08175	3.64308
1.94967	2.25254	2.80212	3.69394	1.76809	1.62531	1.49876	1.89203	0.845634	0.798334	0.827353	0.73933	3.35369	2.18384	2.80617	2.4831
0.907603	1.1879	1.49271	2.07247	3.42404	2.38192	2.32773	3.23985	1.61942	1.5002	1.48798	1.41517	2.53267	1.51428	1.90402	1.70463
0.945234	1.34244	1.90512	2.43028	1.29158	1.99861	1.47494	1.30619	3.33078	2.84005	2.8714	2.80592	3.9802	2.52605	3.11162	2.79506
1.40779	1.67855	2.12311	2.65351	1.29624	1.41465	1.09601	1.15141	1.29879	1.14014	1.12885	1.10331	0.7016	0.60095	0.843209	0.737171
2.69599	2.83792	3.28725	3.71892	1.32511	1.3405	1.16083	1.32899	0.980462	0.959991	0.938767	0.847643	0.795009	0.830009	1.22369	1.03713
1.5359	1.73531	1.77048	2.6428	1.30569	1.1583	0.9295	1.07934	1.87654	1.71563	1.67941	1.60312	1.82688	1.33638	1.76077	1.56586
2.42725	2.49874	2.84585	3.33364	1.01206	1.18225	0.905757	1.01517	0.990573	0.909848	0.904493	0.867328	1.90844	1.3006	1.71633	1.51458
2.87283	2.91466	3.34717	3.93415	1.52452	1.9898	1.5622	1.43923	2.52295	2.14468	2.155	2.13701	0.422028	0.367258	0.54578	0.466846
0.969324	0.878169	1.03112	1.16672	1.94098	1.55402	1.38911	1.81376	2.37132	2.14942	2.15868	2.06052	3.51259	2.39208	3.09336	2.73177
1.89711	2.15822	2.70069	3.28791	1.6707	1.12804	1.16561	1.6071	1.29024	1.12609	1.1042	1.10948	1.2018	0.883132	1.20109	1.04572
1.66682	1.57179	1.68964	2.28479	2.15565	1.84623	1.70944	2.23067	0.90487	0.820311	0.822315	0.772308	1.3479	0.642132	0.838844	0.727786
2.04484	2.39239	2.98562	3.93761	0.998895	0.962451	0.868161	1.01443	0.560542	0.609491	0.655222	0.52438	2.19684	1.37608	1.68171	1.53356
1.77639	1.7121	1.92306	2.29894	1.86229	2.80514	2.14527	1.98473	2.45702	2.1861	2.24087	2.12448	1.98498	1.50635	2.01774	1.77004
1.9289	1.86656	2.5064	2.7663	3.43349	2.31322	2.38199	3.35678	4.74624	4.02577	4.0029	4.02782	0.302654	0.389857	0.637124	0.522514
1.15398	1.50096	2.00403	2.43125	0.783468	0.791957	0.706773	0.913499	2.26335	1.8361	1.84142	1.85231	4.42128	2.58705	3.14496	2.83454
2.1616	2.46848	3.02874	3.96152	1.30009	0.948759	0.807058	1.07463	1.98057	1.82136	1.852	1.71378	0.83269	0.747616	1.05961	0.917932
2.93881	2.57006	3.18114	3.37959	1.28631	0.876418	0.884598	1.2849	0.939397	0.919864	0.933308	0.832485	0.644063	0.668989	1.00448	0.846923
2.08191	1.68917	2.14704	2.14865	2.87253	2.40415	1.97551	2.37279	0.948751	1.00264	1.01793	0.847266	0.631375	0.399287	0.538287	0.472214
1.73671	1.73576	1.90034	2.30578	3.15838	3.38783	2.72078	2.84915	0.945553	0.930583	0.972019	0.843961	1.72229	1.17657	1.45679	1.32866
2.77614	3.33469	3.3336	3.18043	1.44967	1.66645	4.77384	5.12477	2.65836	2.80311	3.0127	3.87082	1.35959	1.55186	1.1333	1.15784
1.06987	1.30295	1.26347	1.48683	2.1783	1.51721	1.4513	1.33198	2.62557	2.24121	2.06417	4.03312	1.31423	1.41192	1.69018	1.97238
2.32146	2.78596	2.78648	2.81574	3.53687	2.77237	2.94154	2.71951	0.757573	1.32166	1.63861	0.853686	1.29959	1.39482	1.74119	2.02401
2.71544	3.29112	3.31513	3.28665	2.68399	1.9592	1.60368	1.45499	4.48551	3.34438	2.96206	7.45952	1.80607	2.05489	1.75208	1.80176
2.3969	2.70568	2.62644	2.84632	1.5745	1.37735	3.55048	3.49393	4.98513	4.4122	4.16672	7.09063	2.60379	3.0101	2.20571	2.05791
2.40924	2.91276	2.89368	2.81803	1.39554	1.1786	3.02974	3.09594	2.47342	2.30059	2.38561	3.36664	1.69029	1.89825	1.75251	1.87915
2.23423	2.57191	2.5115	2.69105	3.00308	2.29632	1.78931	1.72722	1.1794	1.55873	1.76488	1.40854	2.42908	2.80666	1.56488	1.45913
1.21603	1.43533	1.43136	1.59389	2.40554	1.78336	2.76114	2.44973	2.48515	1.98188	1.87244	3.89629	1.69426	1.91511	1.81446	1.92052
1.49558	1.7682	1.97185	1.57879	1.88539	1.59358	3.48419	3.45289	12.708	10.758	9.24128	19.8292	3.90962	4.40545	3.57877	3.62566
2.64322	3.37201	3.42739	3.41425	2.23612	1.57017	1.63144	1.48968	0.912616	1.20771	1.437	1.20282	2.50764	2.92429	1.98747	1.81134
1.28054	1.53014	1.4901	1.54949	1.61364	2.09166	6.07007	6.55848	2.3696	2.07387	2.01044	3.42422	3.34552	3.9007	2.73741	2.53919
2.17164	2.17848	2.10205	2.72583	0.928513	1.14544	4.0564	4.45666	1.60119	1.24555	1.20221	2.65187	3.10701	3.67982	2.4677	2.1499
2.91979	2.91873	3.03412	3.6081	2.72626	2.10963	3.07636	2.83662	3.23713	2.80677	2.72304	4.70131	1.54902	1.78756	1.40477	1.40322
2.19923	2.63137	2.70787	2.61926	3.40983	2.51963	1.70317	1.5052	1.56042	2.14265	2.38965	1.82275	1.31109	1.54068	0.86101	0.76969
2.02676	2.1327	2.26456	2.32555	1.24384	1.3671	4.16711	4.38824	1.78152	1.43958	1.31191	2.4114	1.48356	1.75115	0.851782	0.735954
1.43883	1.44165	1.3925	1.79361	1.85935	1.65237	3.70399	3.73949	1.10587	1.16475	1.31986	1.53245	3.03047	3.44664	2.94936	2.96165
2.38484	2.80582	2.90334	2.85027	2.0181	1.9161	3.3092	3.66793	2.27784	1.87848	1.76627	3.09112	6.25667	7.32039	4.86883	4.28434
1.7801	2.0289	2.01579	2.1473	1.93093	1.33383	1.86012	1.66094	0.807306	0.956718	1.1887	1.19177	1.65534	1.97225	0.937453	0.777586
2.75165	2.9433	3.19023	3.1359	2.01314	2.50456	5.73471	6.5068	0.701754	1.02482	1.28065	0.905487	3.64774	4.24976	2.80331	2.52872
2.84129	3.30716	3.76798	3.14216	0.844072	1.1909	4.39421	4.84638	2.20749	2.02867	1.8298	2.61226	4.22172	4.93248	3.18331	2.82019
1.71331	1.7774	1.8555	2.01544	1.46704	1.67748	4.76661	5.07095	1.24901	1.46513	1.7812	1.70143	1.81885	2.13115	1.45423	1.3462
2.69644	2.50186	2.52464	3.37146	0.64194	1.05365	4.28411	4.72361	1.12446	1.73988	2.02827	1.29008	0.474081	0.528935	0.558719	0.681473
1.86663	2.0066	2.41845	1.88523	0.65802	1.37855	5.21766	6.02173	1.79362	1.88378	2.01671	2.50641	2.37553	2.58732	2.7957	3.12882
1.40558	1.76672	1.75044	1.80798	1.77638	1.7942	3.44025	3.81696	1.9896	2.02491	2.11513	2.71026	1.98609	2.29026	1.71174	1.70441
0.968444	0.971971	1.18975	0.957466	1.69272	2.52345	7.0903	8.03507	1.24215	0.966383	0.893517	1.79273	1.27462	1.51654	0.865766	0.762441
2.52122	2.80148	3.0759	2.9702	2.1649	1.63868	1.9692	1.98517	1.96535	2.3669	2.38057	2.15077	4.11125	4.72156	3.69784	3.59201
2.45758	2.54698	3.00626	2.52671	6.21289	5.26995	3.46258	3.60958	1.02257	0.977553	1.11011	1.5358	2.15917	2.47008	1.89313	1.86163
2.106	2.46322	2.67395	2.62117	2.75761	1.99439	1.32762	1.21868	1.24849	1.6479	1.93935	1.59941	1.37764	1.5191	1.51248	1.67984
0.545581	0.616231	0.685477	0.644599	1.37296	1.98424	5.86503	6.50574	0.630552	0.915965	1.10067	0.757629	4.84535	5.60198	3.79722	3.4386
0.696659	0.874337	0.959744	0.863786	1.38591	1.92509	5.63086	6.23178	1.03853	1.26472	1.43713	1.3928	0.649204	0.783203	0.460036	0.417782
2.89934	3.65635	3.93567	3.61064	1.75453	2.06995	5.21928	5.68246	1.3092	1.36958	1.47475	1.82853	1.71157	1.97091	1.48023	1.43995
2.13051	2.50626	2.7135	2.61628	1.68032	1.45735	3.61872	3.58268	1.06902	1.25995	1.3929	1.3032	1.92974	2.31971	1.28902	1.01349
0.999735	1.31329	1.3228	1.399	2.43979	1.71622	1.83899	1.57834	1.02593	1.68087	1.98858	1.13548	1.87792	2.1403	1.60746	1.59333
1.89438	2.39981	2.68227	2.16759	1.37019	1.38094	3.70545	4.0045	1.38835	1.4812	1.51173	1.86181	2.56165	3.01712	1.7814	1.55149
1.02215	1.18116	1.35817	1.15544	1.29465	0.936067	2.03356	2.01781	1.42311	1.59801	1.76573	1.82134	1.30926	1.54712	1.03349	0.948616
3.35997	4.30381	4.60908	4.23274	1.37698	1.3661	3.31658	3.62222	1.83517	2.34581	2.48479	2.26316	1.22327	1.4591	0.679146	0.584398
1.45818	1.6872	2.02392	1.50245	1.74265	2.12375	5.63494	6.17437	1.11459	1.29781	1.31705	1.18626	1.47208	1.6838	1.41651	1.44079
2.0648	2.4762	2.89237	2.176	2.05948	2.66891	5.99512	6.71447	1.41717	1.70127	1.88293	1.75353	1.01249	1.12889	1.02934	1.15199
1.96083	2.61336	2.68772	2.73271	1.67345	2.71335	7.53487	8.59941	4.46359	3.619	3.07579	6.28222	1.1522	1.31455	1.08295	1.15698
1.43305	1.60147	1.64038	1.76871	1.00078	0.960207	2.95322	3.17771	2.77985	2.47003	2.31511	4.05601	1.0847	1.24338	1.03572	1.08467
1.99364	2.62696	2.68373	2.88331	1.61033	1.93512	5.27139	5.7844	3.89092	3.12566	2.67424	5.77724	1.86821	2.13814	1.68033	1.68125
1.51293	1.95483	2.07145	2.01508	1.88969	2.39773	5.84418	6.48826	0.788779	0.889707	0.952744	0.875769	1.3097	1.43721	1.47605	1.66141
1.49842	1.60891	1.67027	1.83391	2.48041	2.71774	6.44121	6.72104	0.780684	1.13632	1.33776	0.961457	1.37968	1.55666	1.21655	1.28966
1.37791	1.83081	1.84838	1.79933	1.96242	2.77271	7.13745	8.10878	1.87824	3.07758	3.56723	2.42716	0.466282	0.525621	0.500808	0.606805
2.99229	3.39957	4.01486	3.06434	2.00031	3.01246	7.81605	8.80494	2.18201	2.42181	2.27353	2.20911	3.60218	4.15661	2.97547	2.76607
1.13648	1.48315	1.58875	1.42285	2.11823	3.44021	8.63902	9.9939	1.47652	2.33721	2.72745	1.82656	1.19946	1.34301	1.39681	1.52264
3.27908	3.65297	4.22183	3.42069	1.06182	1.43165	4.28521	4.8666	1.98845	2.49231	2.61542	2.11098	1.15993	1.33777	0.988091	1.00324
1.53003	1.81131	2.16104	1.57041	2.20362	3.06549	7.77578	8.70979	4.67	3.70601	3.29306	7.35335	1.02285	1.14092	0.967804	1.08851
1.17887	1.28459	1.21594	1.50788	1.76023	2.46503	6.58464	7.41973	2.50806	3.09064	3.45184	3.51029	1.65065	1.83749	1.9589	2.1108
3.04349	3.73252	3.94423	3.92346	2.05769	2.31005	5.07465	5.5095	1.42966	1.7834	1.91062	1.63607	1.68457	1.91835	1.65505	1.67521
3.22804	3.823	4.14174	4.01922	2.60827	3.92121	9.1196	10.5594	0.937746	1.17558	1.31008	1.09258	1.94265	2.29192	1.28905	1.12983
1.51901	1.82847	2.09372	1.70141	2.11889	2.09511	4.68774	4.799	1.61618	1.70335	1.89703	2.31367	2.3899	2.64533	2.52686	2.72418
2.34863	2.91271	3.06273	3.07128	1.96676	2.9162	7.2101	8.39412	1.78715	1.74604	1.57085	1.98109	1.37478	1.58333	1.37029	1.39856
3.43316	4.40321	4.47997	4.58952	4.02338	5.78299	11.6549	13.5334	0.488455	0.857951	1.08311	0.578346	1.21957	1.33566	1.28845	1.4662
2.53872	3.22866	3.45848	3.17701	3.07224	4.53599	10.3641	11.9688	0.552563	0.966622	1.21734	0.598054	1.58102	1.75017	1.77561	1.9478
1.0862	1.2726	1.42059	1.21052	1.55505	1.78892	4.46732	4.93529	1.98185	2.23476	2.38006	2.56497	2.24	2.56187	1.95144	1.90733
0.904934	1.13711	1.18646	1.15741	1.92579	2.75643	7.17281	8.02554	0.866536	0.597917	0.538162	1.58182	1.1546	1.23413	1.59869	1.88721
0.642173	0.656681	0.950288	0.893247	3.02814	4.24942	4.58318	3.07804	1.4922	5.42784	5.49588	4.12078	1.33022	0.348042	0.54111	0.238591
3.79483	2.93097	3.09208	2.868	2.8526	4.61752	3.57266	2.73234	1.00345	5.07622	4.87551	3.50629	1.71452	1.76716	2.05655	2.39734
2.45583	2.52725	3.15635	2.74309	2.20695	3.57772	2.86736	2.12566	1.29872	5.5747	5.48685	3.85804	1.08134	0.590099	0.771218	0.788475
1.66448	1.95858	2.52815	2.17527	2.72314	4.32137	3.73775	2.67999	1.038	3.10771	3.01073	2.30956	3.13644	3.12459	3.82836	4.36231
2.02218	2.48142	3.21495	2.88698	2.35255	3.5026	2.75155	2.05391	0.692686	1.65906	1.57447	1.13769	1.07703	1.10015	1.37655	1.70545
1.94004	2.09935	2.87877	2.43021	1.76003	2.18892	2.37313	1.68289	1.05255	2.76587	2.77893	2.19453	1.23995	1.34568	1.40241	1.71552
2.32977	2.59181	3.39421	3.14704	3.25663	4.15596	3.45247	2.78232	2.55192	0.897107	0.87657	0.73606	1.16492	0.992025	1.21348	1.40223
1.06797	1.5702	2.29934	1.60374	1.56078	1.66816	1.91258	1.42556	1.25901	3.49756	3.40236	2.64396	1.90185	2.3144	2.69655	3.45605
1.63047	1.97014	2.62025	1.96125	1.14623	2.25221	1.48787	1.11942	2.73989	9.39411	9.14651	6.6619	2.73618	3.14536	3.63735	4.44502
2.90216	4.02508	5.22594	3.87137	3.34472	4.9374	4.9525	3.3805	0.709656	5.23759	5.16073	3.59971	4.13926	4.75925	5.57657	6.70728
2.21011	2.32003	3.09148	2.63647	1.26286	0.943286	1.21157	0.966218	2.96739	8.19241	8.19593	5.86906	1.43523	2.07445	2.23836	2.9884
1.22439	1.93323	2.86827	2.06938	2.79762	3.88868	2.63985	2.30012	4.3336	5.34188	4.8946	4.07967	5.30523	5.71133	6.52799	7.27205
1.60234	2.48121	3.41226	2.46432	2.44992	2.23409	2.9316	2.10685	4.85113	5.80191	5.34443	4.26307	2.24315	2.5743	2.91476	3.50219
2.0107	1.6731	1.80773	1.51187	1.108	1.21531	1.39085	0.994415	1.09465	4.25804	4.33598	3.26958	1.1554	1.1259	1.14081	1.35948
2.3766	3.67652	5.0318	3.79842	7.03418	8.20403	9.46696	6.6056	1.55363	4.84687	4.92297	3.80337	4.18925	4.97313	5.99975	7.41771
1.40047	1.11241	1.23961	1.29032	1.35424	2.09073	1.44284	1.14102	1.97931	9.05574	9.03197	6.3818	2.0929	2.46682	2.87602	3.61672
0.479281	0.73101	1.19006	1.00119	0.945096	1.1103	1.07336	0.783133	1.97521	8.32685	8.21548	5.70202	0.971925	0.959403	1.20085	1.54652
1.27802	1.40977	2.02201	1.62675	1.09119	1.52383	1.12113	0.932727	1.79013	2.95771	2.67728	2.06232	1.5169	2.11993	2.58347	3.45852
1.52965	3.35063	4.63716	3.11551	0.753102	1.42724	0.904645	0.693984	2.53954	4.71597	4.15882	3.01209	0.934378	1.30306	1.41058	1.96567
2.7448	2.66565	3.18647	2.60144	2.04796	2.32944	2.47223	1.8285	3.1944	9.88662	9.32234	6.92212	0.792546	0.864745	0.972954	1.32271
2.30568	4.16777	5.44203	3.85076	1.22161	1.32812	1.49836	1.12082	2.60517	9.2733	9.46335	6.85414	0.883028	1.18725	1.31039	1.82017
2.11632	3.81436	5.14107	3.70554	2.52107	2.96947	3.51263	2.42697	0.97772	2.05921	1.94148	1.45891	0.971755	0.630341	0.870607	0.954455
1.4301	2.68497	3.6984	2.6572	0.867409	0.882249	1.00685	0.76233	2.36496	1.62014	1.66158	1.53596	4.29902	4.60494	5.46291	6.28201
3.65775	3.50328	4.2252	3.62864	1.43772	1.73368	2.1016	1.36937	2.46534	5.98425	6.1015	4.61355	2.17738	2.76264	3.18213	4.06596
1.68039	1.2853	1.38118	1.14384	1.76646	2.61299	1.8759	1.51848	0.750661	3.07781	3.03279	2.21441	2.20192	1.66424	2.13869	2.23395
2.27768	1.55496	1.27327	1.13913	1.30546	1.27623	1.32487	1.06842	0.795566	5.25019	5.29765	3.72586	0.410581	0.707057	0.733006	1.20536
1.51265	1.48083	1.88598	1.65398	1.32756	1.75957	1.69573	1.15568	1.76324	2.37345	2.28674	1.81471	2.05848	2.16346	2.67723	3.18523
1.24106	2.10634	3.06001	2.31161	2.45266	2.54876	3.2155	2.21064	0.589714	3.58603	3.62297	2.62485	0.825514	0.839231	0.96136	1.2164
1.01099	1.77885	2.59492	1.79431	0.818811	1.10313	1.31457	0.782392	1.99983	0.769773	0.618521	0.394942	1.8318	2.00276	2.39993	2.89726
1.97122	2.30025	3.105	2.74389	3.14653	4.0874	4.04556	2.92723	2.78323	10.4393	10.435	7.38805	3.44296	4.2172	5.19988	6.67756
2.7003	3.12393	3.77075	3.09454	2.04285	2.04269	2.43079	1.69717	1.64982	6.24795	6.07633	4.43731	0.699968	0.619693	0.911506	1.20016
0.882604	0.598647	0.704657	0.74046	1.76341	2.60607	1.79358	1.46297	4.24228	1.13541	1.18645	0.947895	2.13219	1.56251	1.72042	1.58311
1.42401	1.80438	2.28208	1.82557	0.657455	0.898638	0.605855	0.518859	2.68672	2.78732	2.83185	2.04274	1.06942	1.34118	1.53148	2.00061
1.93443	2.51878	3.34883	2.4957	1.42242	1.91076	1.74639	1.29965	1.31759	3.69117	3.88099	3.02001	1.20846	1.56691	1.96008	2.68666
2.49975	4.00471	5.2785	4.09437	1.10917	1.59818	1.38178	1.00964	3.94387	10.3501	10.8098	7.95936	1.92652	2.26106	2.74095	3.46507
1.27411	0.965961	1.05804	1.12976	3.02602	1.98085	3.00226	2.43482	2.04207	6.12841	6.28173	4.5509	1.75587	1.36991	1.72264	1.84081
1.86823	1.47871	1.59188	1.62022	1.16258	0.982153	1.31996	0.946601	1.17135	1.26602	1.17337	0.890518	2.54989	1.74587	2.37366	2.41744
2.03107	2.76052	3.35685	2.53077	3.00499	2.95248	3.25239	2.42792	2.20063	7.38706	7.75994	5.72782	1.4019	1.61931	2.12258	2.76086
4.34388	3.8593	4.02078	3.24157	2.98776	4.17647	2.88376	2.45778	2.39337	8.93612	8.71552	6.31474	1.25072	1.87013	2.24276	3.16667
4.40653	3.30569	2.62064	2.14256	0.757099	0.69781	0.902644	0.662536	1.01478	2.43209	2.51214	2.07021	6.619	6.89438	8.76599	10.3401
5.91089	6.94701	7.86715	7.6702	2.49613	3.24237	4.0071	1.99028	4.69289	8.67347	7.97539	12.2212	2.13313	2.96751	3.11396	1.90746
1.57986	1.85361	2.01651	2.35585	0.788762	9.89276	10.0168	7.47413	1.81847	4.76233	4.61879	8.1622	3.05112	1.68272	2.37122	1.74611
3.09141	3.31196	4.10186	4.93197	1.11007	13.76	13.5167	9.73614	1.16652	8.07088	7.60306	13.1449	2.25823	3.00847	4.30966	2.46604
1.5079	1.6294	2.0201	2.20407	0.458584	3.76633	4.35962	3.19631	2.03297	14.34	13.1119	21.7443	2.21115	3.98567	5.51811	3.00883
0.522754	0.728442	0.786966	0.794745	1.72441	11.6822	11.4363	9.10542	2.11053	11.3265	10.7298	17.5364	1.64361	2.52162	3.34555	1.75816
1.50803	1.60376	2.11983	2.51155	4.68138	2.15269	1.45563	0.825505	3.93419	17.4193	15.9759	25.558	2.19977	2.81136	4.09662	2.43447
0.71861	1.08176	1.07062	1.13838	1.35945	15.6678	15.295	11.245	2.54604	11.9474	11.171	18.506	0.861954	2.68588	3.57461	1.88444
1.68464	2.31654	2.37134	2.54419	0.884491	7.65315	7.89296	5.77116	2.10089	14.7198	13.4275	22.2581	1.7872	3.61695	5.0172	2.68672
0.945499	1.50346	1.57091	1.60789	3.52276	7.78777	7.61807	6.15925	3.47294	16.7629	15.1257	24.8746	2.07796	3.93932	5.45344	2.94525
1.60493	2.3766	2.36076	2.3498	3.91024	1.86214	1.59811	1.31911	4.35441	24.3627	21.6216	35.114	0.968025	1.24854	1.40498	0.698026
2.44462	3.62459	3.90526	3.98628	3.8093	5.98969	5.37797	4.14486	1.74595	6.98331	6.64733	11.1737	0.850815	1.16609	1.59738	0.89752
3.39398	4.91135	5.08827	4.95948	1.2668	14.089	13.7352	10.4542	0.801886	10.7032	9.69751	16.9195	0.814521	1.43614	2.19668	1.15271
1.32685	1.72114	1.82779	2.06542	3.07285	9.87356	9.1508	6.7067	1.64698	12.1665	11.2806	18.694	0.651653	1.58842	2.42057	1.2564
1.71686	2.30226	2.57389	2.77647	1.18726	6.26212	6.51627	5.32607	2.36776	15.7159	14.2097	23.6515	0.794858	2.00091	3.04778	1.64124
0.978485	1.61248	1.60302	1.48726	1.35184	15.4807	14.9266	11.1465	2.33784	16.3348	14.817	24.4486	2.33489	1.72304	2.7021	1.9121
1.1252	1.56168	1.64882	1.67106	5.4716	6.87045	7.08667	3.75349	2.54705	13.8645	12.5856	20.8048	2.01804	3.20057	3.9537	2.28514
1.70749	2.6156	2.79451	2.88187	1.85838	3.42928	3.58448	2.40467	2.4866	12.8171	11.7228	19.2749	1.85172	3.64736	5.07393	2.69749
2.50008	3.48378	3.69939	3.83624	0.808247	12.3096	12.1815	9.18322	2.31382	13.0229	12.1021	19.8876	1.83713	2.5862	2.88971	1.71618
1.34988	1.88212	2.04111	2.15103	1.24144	10.4471	10.4484	8.26874	2.7446	11.7624	10.7126	17.747	7.32671	2.19562	2.28039	2.57359
1.02426	1.38998	1.39001	1.48341	0.738923	9.64069	9.76662	7.25516	1.29758	9.06987	8.40758	14.3795	1.27988	2.04467	2.74087	1.43019
2.35602	2.50741	2.94784	3.06231	1.15207	9.45588	9.90314	6.34415	1.62519	9.39089	8.59959	14.7926	0.746914	1.74744	2.16259	1.14762
2.35463	2.64321	3.23262	3.26742	1.81973	7.60441	8.33136	5.01438	0.934083	8.7728	8.18897	14.0923	0.816788	2.68289	3.76254	1.95501
1.53038	1.74597	1.86528	2.21166	1.32063	18.3237	17.6183	12.7817	2.90234	7.53877	7.30714	11.6823	1.24559	0.620582	1.17496	0.818413
2.46961	3.20391	3.5088	3.75323	0.574651	6.06218	6.50837	4.79489	1.21857	8.79268	8.22463	13.9231	2.32317	3.67213	4.44361	2.58067
2.72291	3.11439	3.69162	4.2728	2.16712	6.46143	6.57243	4.35464	1.59894	10.689	10.0111	16.6508	0.99725	1.41264	2.05456	1.20972
1.65585	1.99422	2.19194	2.48098	0.46755	7.00268	7.38832	5.59949	1.24695	5.49398	5.25621	9.27028	1.72811	1.91088	1.74692	1.04409
3.37465	4.78035	5.03627	4.89962	3.39529	21.8051	20.5186	16.1814	0.929453	6.39639	6.01237	10.8052	2.58854	2.64277	3.43437	2.2311
1.82692	2.80619	2.8527	2.81977	1.67387	17.054	16.4293	11.4502	1.84426	7.34742	6.86128	11.8171	1.27256	0.863204	1.47677	0.901148
1.46684	2.00642	2.01439	2.17507	2.02472	24.0663	22.6893	16.2806	3.62241	1.33734	1.38492	2.46773	1.52791	0.672877	0.677309	0.369602
2.07514	2.66745	2.86887	3.02466	2.18729	22.5839	21.3022	16.2503	1.02238	12.0337	10.8818	18.668	1.32033	1.16102	1.28015	0.734256
4.59116	4.77548	6.23426	6.97018	1.30608	8.14322	8.8177	5.40079	1.03449	7.23867	6.66888	11.6684	3.27694	1.59208	1.18932	0.803327
1.5808	2.24327	2.42078	2.60885	4.68763	10.438	10.2619	6.15024	2.00048	10.823	10.1933	16.8234	1.36344	2.26597	3.32478	1.88914
1.76475	1.84551	2.22994	2.6746	0.698599	11.1288	11.1605	8.3274	1.39087	9.4379	8.89103	14.8821	1.77608	3.0526	4.17872	2.37942
2.90019	3.09832	4.00264	4.45791	1.49892	5.22394	5.66709	3.58312	2.47809	5.27738	5.266	8.50226	4.75789	0.767746	1.10543	1.4394
1.98167	2.20612	2.40957	2.55074	2.23096	15.8371	15.6842	10.1205	0.819865	7.14197	6.70054	11.8027	1.99234	1.78449	2.72722	1.74067
1.70084	2.05663	2.32662	2.38865	0.796278	12.5019	12.5703	8.70484	1.58733	3.65267	3.63887	6.52858	2.86413	0.673822	0.890477	0.837301
1.19387	1.51411	1.55791	1.78844	1.13529	9.76686	9.79093	7.3544	1.23114	3.67415	3.59152	6.6971	3.70055	2.31053	1.58596	1.07062
2.26588	2.29643	3.22184	3.79685	4.47581	9.94895	9.85024	5.66564	1.53771	10.0283	9.42605	15.662	0.668527	2.43114	3.37191	1.74676
1.47264	1.53794	2.11631	2.47588	1.88079	18.0331	17.5195	11.8446	1.39977	6.69073	6.41728	10.9868	2.94949	1.93935	1.44506	0.867564
1.99563	2.1823	2.65814	3.03321	3.08977	11.3942	11.7662	6.90707	1.10284	4.24041	4.11914	7.54172	3.60275	1.53757	1.00218	0.638671
1.95238	2.45089	2.66135	2.86498	1.54906	11.4485	11.5511	7.94323	1.82792	10.1155	9.48374	15.8323	1.40335	2.82437	3.64344	1.95414
2.48349	2.43394	3.02345	4.18855	3.27402	2.60405	3.41053	1.9962	2.57944	1.92301	1.8972	2.10764	1.56349	1.71464	1.56692	1.0755
3.06552	3.15938	3.51163	1.76796	2.60776	2.43181	4.25963	1.75632	5.72431	4.34905	4.17382	2.15633	0.633709	0.706442	0.69096	0.602772
2.03728	2.04393	2.17564	1.59926	2.13547	2.13492	3.89151	1.43165	2.1538	1.85424	1.55635	1.19585	2.26661	2.48548	2.18248	2.47452
1.40463	1.4869	1.7761	1.49005	1.92231	1.79442	3.01213	1.20939	1.1348	0.949426	0.791872	3.24617	1.53826	1.6746	1.41718	1.5116
2.3707	2.40329	2.85934	3.45593	1.69432	1.60142	2.84151	1.22307	1.27802	1.00242	0.901555	3.59288	1.74562	1.86698	1.57168	1.44185
2.0557	2.28676	2.40451	1.97649	1.96391	2.01197	3.55739	1.62242	2.91602	2.35819	2.07856	1.55679	1.47299	1.56009	1.33742	1.2895
1.78707	1.80097	2.26266	1.25297	1.21336	1.06904	1.6786	0.534131	0.368147	0.431091	0.264415	1.21084	0.755914	0.831719	0.760338	1.18904
4.40559	4.50982	5.26557	1.4093	2.8268	2.83237	4.42049	1.72927	1.29036	1.29256	0.875321	0.996658	2.04399	2.27834	2.12178	0.985079
1.57226	1.52776	1.83833	1.009	4.34094	4.2565	7.55094	1.67922	2.51199	2.30864	1.77319	1.50698	1.72558	1.84287	1.576	1.03011
2.85973	2.85865	3.32472	1.49328	1.0366	0.745005	1.04255	1.33227	0.392834	0.336317	0.272049	1.03984	1.46857	1.57707	1.29886	0.556641
2.01216	1.91317	2.31536	1.43038	1.68439	1.72036	3.15779	1.30947	0.986488	1.16042	0.690391	1.35331	0.74235	0.740755	0.531135	1.02757
1.40316	1.5114	1.72616	1.04699	1.75059	1.79766	3.12406	1.43203	1.95036	2.0576	1.31747	0.774018	2.19604	2.42091	2.13296	1.55985
1.55242	1.48196	1.80575	2.45844	1.62875	1.5428	3.06158	1.65396	4.04108	3.25572	2.89022	0.735752	1.3653	1.47582	1.21566	0.892293
1.75078	1.73391	2.01014	2.00438	1.44306	1.36137	2.58017	2.22295	5.22212	4.51136	3.68581	1.56218	4.22117	4.6957	4.28867	1.98045
1.62483	1.59112	1.92997	1.63402	1.01466	0.777881	1.0438	1.86893	1.39031	1.46117	0.977882	5.73851	3.57136	3.91549	3.53836	1.66386
1.42957	1.39862	1.65866	1.5937	1.23149	1.14353	1.98048	2.52842	1.15215	1.15359	0.732893	3.2848	1.48539	1.61773	1.3969	1.8389
1.16705	1.17222	1.4814	2.42531	1.32316	1.20359	1.83322	1.61228	2.70863	2.301	1.83779	1.45588	2.87951	3.20675	2.91795	2.08896
1.15694	1.13176	1.45648	1.23206	2.45617	2.25483	4.14229	0.641325	1.36942	1.13384	0.956502	1.72272	2.23615	2.44076	2.22371	1.50207
2.36572	2.50529	2.81893	1.42646	2.04943	1.83103	3.11541	1.09006	1.3755	1.25373	0.944507	1.27444	2.40769	2.65639	2.44797	3.4448
1.88659	1.88081	2.05034	0.740503	3.16491	2.51964	3.55652	3.1094	1.00165	1.17383	0.679595	1.76096	2.76022	3.09602	2.88845	0.614176
2.01383	2.1819	2.65926	2.17086	0.477054	0.38093	0.627892	3.1558	1.05452	1.05554	0.734178	1.95713	1.62314	1.85543	1.84604	1.12441
1.51564	1.58642	1.71109	4.04486	2.52015	2.07097	3.29649	4.71384	3.43496	2.90846	2.46028	3.4542	2.03744	2.21821	2.02126	1.64047
1.21625	1.17298	1.4011	6.74927	2.34698	1.76223	2.17145	2.12095	2.21314	2.01099	1.56563	1.9965	2.14949	2.3812	2.21964	1.40932
2.99723	3.30371	4.08674	3.75316	2.66762	2.15385	2.91769	1.08226	1.03143	0.9495	0.724984	2.60249	3.7891	4.20142	3.86257	2.30845
1.74084	1.76318	2.07562	3.4584	1.1011	0.928663	1.34196	2.40049	0.593526	0.529798	0.445402	1.08866	1.19592	1.3006	1.14112	0.840724
0.75454	0.821898	0.744755	2.70847	1.05895	0.838494	0.913541	1.3018	2.33237	2.31913	2.25323	2.47622	1.4346	1.88654	1.65068	2.98219
1.66144	2.22149	2.15102	5.61953	2.32798	1.96983	2.31375	1.45333	1.7758	1.78577	1.86468	2.02247	1.19801	1.66766	1.4391	2.63511
2.74965	3.70278	3.14574	2.97632	2.5491	2.06871	2.36519	1.20829	3.11771	3.15461	3.09437	2.43666	1.85254	2.34849	2.07961	1.81928
1.19196	1.55368	1.25699	4.36653	1.83051	1.45842	1.56541	3.38311	1.53518	1.54308	1.53712	6.87237	2.0978	2.72751	2.42069	0.885503
1.63352	2.23673	1.8771	2.66006	1.86745	1.47544	1.88654	3.19102	1.60389	1.64548	1.46662	1.70496	4.12206	5.08071	4.58581	1.65102
3.74702	4.69254	4.49414	2.36335	1.82429	1.4699	1.5577	3.15004	1.50782	1.53317	1.39075	0.760992	1.36963	1.8949	1.6273	2.79969
1.01007	1.34332	1.08871	4.14916	1.58407	1.23704	1.26901	3.41275	2.12478	2.12365	2.06369	1.59333	2.61934	3.33233	2.95237	3.75065
0.752834	0.932416	0.754836	0.830386	2.506	2.32373	3.15012	2.16485	3.73619	3.75076	3.66969	4.57965	2.10934	2.60773	2.31591	4.11567
2.27565	2.95007	2.8591	1.76207	3.09697	2.63422	3.37282	3.36202	1.19153	1.1877	1.18048	2.15615	2.05525	2.56768	2.28093	0.449133
3.45513	4.27267	4.13056	3.423	2.57745	2.57326	3.61632	1.59055	0.863721	0.884367	0.887596	1.55041	2.47236	2.99772	2.66101	5.32973
1.27076	1.69394	1.99629	4.00382	2.60846	2.59809	3.65526	2.23842	3.08904	3.13586	3.11678	1.69941	3.25041	4.00009	3.57354	2.85409
2.0048	2.45468	3.10086	2.87144	2.40324	2.46485	3.4678	1.82432	3.14151	3.13561	3.117	2.67567	2.85888	3.54015	3.18692	1.57399
0.67065	0.92577	1.04815	2.32219	1.8709	1.67412	1.95979	1.91398	1.69457	1.71226	1.6105	1.00706	1.97203	2.57475	2.27757	5.31839
2.20799	2.54441	3.34236	2.65281	1.14146	0.932127	1.21812	4.12274	0.97441	0.979542	0.938485	2.24506	1.46534	1.96645	1.71293	2.42417
0.675983	0.934622	0.841016	1.53106	1.86313	1.42914	1.65153	1.6704	2.9681	2.96781	2.99765	1.79527	1.32024	1.6668	1.47182	5.92692
2.29654	2.48364	2.8673	1.93704	1.32882	1.14502	1.276	1.42113	0.559117	0.553736	0.502506	2.52286	1.55284	1.96102	1.75353	0.407378
4.26174	4.67245	5.68203	1.86076	3.40017	3.52951	4.83929	1.23812	2.7536	2.76285	2.79391	3.01831	2.36758	2.90224	2.59449	10.1064
3.23181	3.92845	4.22944	1.45388	2.26794	1.80152	1.89806	2.29695	2.03684	2.02928	2.04068	5.57986	2.01942	2.49693	2.2234	2.64459
1.53218	2.05092	1.75076	2.07139	1.34353	1.21356	1.70487	3.27189	2.02706	2.01804	1.98817	2.15466	1.61007	2.01689	1.79878	1.09783
2.49297	3.18965	3.07171	1.86006	1.46327	1.3112	1.80983	1.7802	2.96335	2.9987	2.95487	1.9821	1.25439	1.60126	1.42895	3.42574
1.16257	1.21669	1.41504	2.67846	1.16859	0.860533	0.959295	3.15676	1.42543	1.45234	1.37213	0.496306	1.30556	1.65256	1.49197	3.08109
2.57663	3.06191	3.79954	1.93133	1.55556	1.34117	1.76782	2.20193	2.73616	2.75447	2.6364	1.0864	1.39853	1.7943	1.57711	1.63913
1.95142	2.18361	2.17128	1.07326	3.1104	2.95866	3.98343	1.43916	0.997638	0.978091	1.01474	0.671806	3.02475	3.69507	3.30369	8.45668
2.31433	2.57216	2.85028	2.56785	1.91109	1.64797	1.9937	1.42212	2.4676	2.51219	2.476	4.398	2.90047	3.58746	3.22525	4.42663
3.06908	3.6616	4.59932	2.60981	1.07939	1.24121	1.84059	1.53719	0.802126	0.811358	0.738277	1.77335	0.70203	0.871868	0.791734	1.97109
0.923739	1.23427	1.51666	2.65734	2.13627	2.10124	2.93678	4.30347	1.44946	1.47745	1.34795	2.08354	1.54152	1.88524	1.70205	1.23116
1.64927	1.8113	1.71379	1.47704	1.68094	1.60864	1.59055	8.19621	2.93567	2.76962	4.60115	1.40849	1.75902	1.8151	2.08474	4.98713
3.56143	3.47306	3.68636	1.2337	1.65147	1.05067	1.04591	6.00151	1.46483	1.75602	1.72386	0.954804	0.758915	0.618989	0.689272	0.798394
1.8341	1.80689	1.95559	1.85829	2.21219	6.06972	6.7094	2.28034	1.68145	1.36583	3.37723	2.45309	1.25203	1.08628	1.16894	6.59708
1.50075	1.51374	1.5443	2.72259	5.65755	2.91674	2.95114	3.12397	1.912	2.08561	1.90018	1.54817	2.21322	2.458	2.80521	1.9232
3.60679	3.65416	3.35025	0.981596	2.07614	2.21771	2.10612	4.45694	1.58458	1.87962	1.37918	1.39054	4.00921	2.95121	2.84649	1.40452
2.03039	1.90212	2.45897	1.91745	1.9346	4.01076	4.1289	6.69504	1.27732	1.52455	0.843352	3.80555	1.7505	1.27783	1.26654	4.2994
1.68526	1.69051	1.64486	3.65316	3.93191	1.98493	1.9633	2.51209	1.4167	1.52442	2.11227	0.717691	2.18806	1.65028	1.61432	2.64103
4.29896	4.11136	4.97206	0.703304	0.891627	1.20643	1.06741	6.04326	1.63226	1.78591	1.8073	0.544075	2.32501	2.08821	2.24102	3.4373
1.38477	1.31933	1.87545	0.904194	1.95667	4.49587	4.43793	4.4539	3.07241	2.66799	4.79708	0.935638	3.73304	2.78036	2.64153	3.03072
1.44655	1.50756	1.8944	2.25462	1.63921	3.96056	4.28704	2.48551	4.5563	4.30298	7.61662	0.893357	3.98697	2.26799	1.86111	1.30796
2.26126	2.41865	2.14492	1.38031	1.66826	4.38485	4.92575	3.26486	3.51365	3.23023	6.86164	1.89228	2.00631	2.24464	2.53057	2.07085
0.867569	0.891186	0.830612	2.99954	2.0142	4.54588	4.3453	4.35687	1.37911	1.3394	2.46008	1.02944	3.57273	2.67633	2.57319	5.00679
1.809	2.04827	1.79142	1.61541	3.70689	4.13756	4.32618	2.88811	1.8396	1.7466	2.73431	1.6186	3.77561	2.24576	1.93885	0.780603
1.50706	1.5206	1.7	1.33085	1.72495	5.15249	5.53131	3.75601	0.989664	0.861741	2.12507	2.19528	0.880476	0.644095	0.682397	5.04777
3.44221	3.8322	3.22941	1.38287	1.05137	3.7068	4.00038	4.91006	5.30313	4.62987	8.68279	1.01723	1.57112	1.24445	1.25712	6.41723
1.96144	2.03904	2.53158	0.751603	2.47975	7.1232	8.17872	2.7529	2.72378	2.42737	5.58233	1.34644	3.30435	2.18485	1.95774	2.17354
0.688593	0.655268	0.825693	1.41594	2.28882	4.68977	5.27287	2.37468	2.75307	2.42057	5.00873	1.11928	2.11644	1.09443	0.848021	2.45814
2.7595	3.23867	2.90441	1.20099	1.13761	3.97728	4.31468	2.35216	2.04448	1.64474	3.99704	0.391025	2.12603	2.07356	2.2418	2.39572
2.48272	2.5203	2.61107	1.83364	1.99463	3.07054	2.75824	1.36875	2.35416	2.07249	5.30073	0.991493	1.44548	0.92413	0.761432	0.712032
2.09462	2.19795	2.58761	3.98375	2.59786	5.85899	6.63293	3.83995	1.72122	1.73152	2.30264	3.12925	2.49263	1.71459	1.58269	1.47573
1.40003	1.36244	1.90517	0.601393	1.66813	3.7712	3.88939	3.47354	1.46167	1.32753	2.92152	3.58445	2.4745	2.54433	2.79605	1.76168
0.950551	1.05123	1.23554	0.708844	1.64765	5.22426	5.70476	3.26602	3.81179	3.44182	6.11373	1.56375	1.57633	0.904826	0.838387	4.27929
0.743314	0.867547	0.678716	1.78975	1.85905	3.89272	4.01292	1.12603	0.976674	0.964689	1.5898	1.76027	3.70967	2.64906	2.50823	0.931986
3.11618	3.65946	2.89867	4.03004	1.0224	2.33921	2.27349	2.50238	1.861	1.55524	3.65488	1.79704	1.68643	1.63419	1.74656	2.93655
0.558283	0.611824	0.576752	3.04019	2.26879	2.14895	1.8959	3.73987	1.25847	1.14066	2.22502	4.67325	5.405	3.75686	3.3976	3.87719
1.05937	1.18358	1.03328	1.33546	2.55145	2.77119	2.58302	2.73204	0.396739	0.460502	1.05448	4.4851	1.06162	0.721681	0.748592	2.34289
0.991281	1.14339	0.885051	3.08893	1.82863	3.44315	3.60537	2.5059	1.13346	1.2995	1.10421	4.04148	0.35022	0.322652	0.397285	3.73418
3.15236	3.45694	3.11324	2.30972	1.21163	1.94647	1.80264	1.49731	2.03051	1.78573	3.87972	5.53058	0.938105	0.69683	0.755375	1.96761
2.45736	2.58018	2.5542	2.9043	1.41117	3.73684	3.85061	0.836916	1.38062	1.46854	1.2906	4.37404	1.37259	1.43146	1.62397	1.42805
1.8492	2.08077	1.81358	1.0702	1.70649	1.85495	1.7433	1.37364	2.42649	2.30133	3.40171	5.41989	2.60553	1.67597	1.51226	1.21783
2.27138	2.69327	2.27131	5.06535	1.85922	5.53413	6.19683	2.60835	3.03816	2.84398	5.52442	5.01824	1.26738	0.752967	0.69131	2.57938
1.34327	1.49375	1.28512	0.910411	1.69352	3.53006	3.4002	2.58548	1.52792	1.35349	3.95849	4.41781	0.985789	0.525177	0.473372	2.2585
2.95439	3.30916	2.87873	1.94955	1.76453	3.34849	3.00446	2.77956	1.53998	1.73174	1.77012	2.38499	2.34329	2.20873	2.35037	3.42548
1.73579	1.78234	1.64418	2.92244	0.950772	2.32094	2.34819	2.31832	0.75381	0.969965	0.902232	5.2186	1.22659	1.21045	1.39331	1.61748
3.44071	3.83394	3.20746	2.92388	1.9895	3.60015	3.5273	2.14397	0.705672	0.854383	0.671832	4.80219	0.866781	0.761467	0.865574	0.872817
1.62013	1.77109	1.68481	1.99128	0.855346	2.77417	2.97572	4.15603	1.75835	1.44731	4.22286	4.08518	1.05789	0.962657	1.05892	2.06653
1.93178	2.22221	2.0273	1.97226	1.60832	4.30778	4.51158	2.75815	2.18834	2.21666	1.74729	2.33382	1.5358	1.22901	1.20292	1.77402
1.63597	1.69112	1.82757	2.12069	2.03684	1.59489	1.49778	1.79722	1.48955	1.83876	0.989534	2.88012	2.32386	1.37206	1.16916	2.63043
0.918318	0.880335	0.88667	2.01083	1.06605	1.45349	1.32202	0.991898	1.92359	1.69251	3.57256	2.41435	0.639882	0.650049	0.757032	1.74163
1.80648	1.9088	1.75453	2.87744	3.08195	4.71415	4.43983	3.90112	3.55481	3.0034	7.63152	2.52496	3.0137	2.18147	2.0138	0.535726
3.30206	3.40983	3.32958	4.8145	2.51752	6.21077	6.6524	1.6218	2.69262	2.11834	5.3169	1.44487	1.49901	1.84215	2.18333	0.886012
1.85206	2.1802	1.72594	5.86422	2.56169	1.7786	1.5654	2.72267	2.05195	1.87217	3.06618	2.27937	2.0268	1.55907	1.60208	2.66846
2.66849	2.56732	3.40605	1.50773	3.15421	6.71908	7.75167	1.45164	0.968447	1.06596	1.1571	7.1416	1.87821	1.54002	1.61353	2.9653
1.16631	1.22393	1.17748	1.3432	1.6727	5.62955	6.34576	0.590426	1.45327	1.7199	1.22329	1.38073	0.96522	1.29676	1.58719	0.790392
2.59465	2.73256	2.72739	1.93094	2.04915	3.89205	3.84108	4.15689	2.52375	2.80202	3.20104	5.52479	1.20857	1.29867	1.49762	4.5959
2.22951	2.44593	2.6234	1.27352	1.3102	1.4775	1.44692	2.46069	1.0391	0.976177	2.25894	6.38023	0.370611	0.629363	0.842901	3.19923
1.25354	1.26085	1.42547	1.32138	2.23144	4.51618	4.51487	3.24127	1.77287	1.88644	3.00083	8.25554	2.21844	1.46952	1.36998	6.75423
3.54856	4.8523	3.50414	1.89871	0.650171	1.15864	0.887458	7.14347	1.62066	1.62422	1.13996	9.09312	0.882964	1.15762	0.679323	7.6401
1.42343	1.75745	1.57352	2.13161	4.4881	4.73568	3.1757	11.6314	1.07177	1.1251	0.977153	7.79579	2.66877	3.28789	3.71822	2.90526
1.66932	2.00161	1.69344	1.30742	1.27908	1.9603	1.44653	3.12813	1.42461	1.43359	1.09699	6.58169	2.0357	2.64078	3.31328	2.61292
3.04546	4.04594	3.54049	0.989905	2.18109	2.86402	2.173	2.76179	1.20572	1.50787	1.28429	10.5639	1.04348	1.46899	1.25069	6.34806
4.30013	5.57296	5.0915	1.07611	3.21039	3.13947	2.1804	1.95706	1.71326	2.18088	1.71374	5.54205	1.69446	2.33504	1.92009	7.38515
3.97642	3.74956	3.16643	1.21355	1.61586	1.79612	1.15501	3.15069	1.65827	1.76894	1.76214	7.89441	1.43351	1.71839	2.38313	11.218
3.69315	4.74468	4.20268	1.48158	4.57461	4.08073	3.30314	2.32724	0.920661	1.02822	1.0188	7.90547	3.3431	4.16137	5.02308	10.293
2.88356	3.53792	3.10571	2.61977	1.84152	1.37019	1.19006	4.71291	0.815091	0.941757	1.00207	5.63001	4.5913	5.70553	6.91363	2.39451
4.25611	4.29686	3.70338	1.58145	0.738772	0.975341	0.736811	1.1474	1.83212	1.80169	1.65044	9.32763	2.32733	3.13057	2.98436	5.44829
1.89295	2.32861	2.23029	1.81717	3.19075	1.88479	1.71417	2.0779	3.61268	3.53867	2.86115	7.63159	4.84743	5.85833	7.14129	6.01423
1.83972	2.1042	1.77184	0.92869	4.13213	6.14585	5.05674	2.62168	1.41039	1.37228	1.11265	8.09204	3.65425	4.50232	5.45992	4.98667
1.62685	1.98845	1.76576	1.61821	2.53625	2.95592	2.15534	4.21977	1.04216	1.19618	1.16632	7.65734	1.50344	1.80314	2.28915	12.1217
2.98277	4.20689	2.87739	0.642446	1.63764	2.38966	1.94222	1.33598	0.551245	0.58601	0.624969	5.51686	1.94442	2.35726	2.95904	3.46916
1.83147	2.57719	2.20552	1.524	0.512136	0.629195	0.372895	1.25747	2.44806	2.53542	2.55309	8.71124	4.65502	5.61531	6.50428	5.12308
0.680022	0.630656	0.811878	0.696087	3.19777	4.60794	3.6923	3.91028	2.77253	2.76925	1.95549	4.47457	0.923072	1.21921	0.826199	7.09558
0.713037	1.14266	0.82758	1.70665	2.87439	4.45385	3.64266	4.54028	1.74599	2.08098	1.45004	3.66394	0.647833	0.858554	0.491467	8.3682
1.70369	2.00813	1.56384	0.796053	0.980118	0.654545	0.54389	9.46333	1.07195	1.41883	1.27603	7.4027	1.65001	2.37848	1.72947	18.5225
2.30555	1.74295	1.78892	1.67434	1.38844	1.2675	1.00841	8.55526	9.16011	9.60829	6.8267	4.58145	3.47399	4.08376	4.85481	9.11833
1.2432	1.63988	1.37361	1.14857	2.12075	2.92766	2.34175	3.24949	0.778306	0.856008	0.942326	4.13889	0.792705	1.01699	0.806643	4.36376
1.2454	1.58866	1.38411	0.928189	1.37852	1.44158	1.06074	3.04815	10.5562	9.98365	7.66135	7.79292	0.928102	1.21924	0.821258	6.38952
1.85678	1.58159	1.50022	0.669265	1.32866	1.93759	1.53829	14.1823	2.6982	2.87975	2.39362	4.29894	1.95969	2.48816	2.72664	6.40703
0.886793	0.855031	0.882584	0.820276	1.79436	2.02941	1.60095	6.15205	0.742355	0.870309	0.676926	4.20722	1.56897	2.18337	1.45459	7.65468
0.980634	0.684415	0.641941	1.4948	1.26434	1.54722	1.23058	6.55316	1.02817	1.25906	1.37485	8.4782	1.23467	1.65945	1.53657	10.1565
1.2729	1.14101	1.07144	2.09809	1.89797	1.94087	1.44876	5.5028	1.12084	1.02572	0.810443	3.43277	1.23732	1.40929	1.64621	4.62231
0.667797	0.94379	0.857347	1.87522	1.72089	2.52996	1.92759	3.53146	0.566064	0.67628	0.535559	7.40041	1.33613	1.62448	1.55008	5.91152
2.30025	2.19664	2.18587		1.70657	1.28831	1.05769		1.23817	1.44687	1.58499		2.49584	3.17519	3.68634
1.07695	1.1928	1.24369		1.60741	1.58742	1.22931		1.08051	1.15851	1.1569		0.255345	0.245029	0.299493
2.32855	1.87946	1.80238		1.58604	1.19602	1.01545		1.25829	1.39329	1.38441		0.893457	1.25536	0.991475
1.10037	1.41394	1.43921		0.841053	1.38344	0.974156		1.63333	1.98198	2.00221		1.78534	2.0732	2.11898
0.543177	0.93442	0.674267		1.59922	2.41969	1.77943		1.09727	1.14599	0.7541		2.06735	2.40316	3.24105
1.19466	1.19077	1.42319		0.887888	0.890292	0.519749		2.27886	1.6827	1.69949		2.52731	2.06771	1.38271
1.96339	2.01953	2.32366		1.21887	1.77415	1.10097		0.771014	0.674585	0.947672		1.11274	0.812237	0.392748
1.85394	2.1041	2.35535		0.603191	0.687466	0.316304		0.854267	0.757851	1.03783		2.1741	1.28578	0.906058
2.17291	2.81495	3.06411		2.40556	3.02631	1.61002		0.819803	0.730688	1.06909		1.52343	0.980489	0.646767
1.94669	1.99846	2.21847		1.75867	2.00852	0.89213		0.74248	0.679763	1.00193		1.35336	1.02005	0.671813
1.61153	1.57795	1.67828		1.14949	0.807771	0.591687		0.686184	0.503838	0.5224		1.97506	2.41119	1.22683
3.00837	3.07754	3.27341		1.53359	1.65965	1.61004		1.0679	0.846166	0.921697		1.99254	2.21409	1.96883
1.74753	1.9957	2.31457		0.59904	0.967721	0.564074		0.837544	0.52352	0.364627		1.03003	0.773435	0.53239
1.93782	2.10685	2.22859		14.4883	9.77531	6.47595		5.70784	5.71879	8.98937		4.97413	6.74327	3.69993
1.19698	1.35757	1.39036		2.19772	1.85537	0.927151		1.88388	1.32705	1.28167		1.4481	1.35138	1.5935
1.25173	1.52608	1.68958		1.39849	1.38169	0.622167		0.998737	0.678528	0.532465		2.42941	1.53748	1.14922
2.48151	2.94094	3.44861		2.13102	1.48522	1.35443		0.350474	0.237581	0.329263		1.53506	1.17381	1.15277
2.20187	2.65154	2.94193		1.28033	1.71578	1.29183		1.52619	1.08328	1.03644		1.28489	0.904994	1.44145
1.9057	2.05193	2.05716		0.937744	0.62667	0.443827		0.695907	0.608192	0.881736		1.56595	1.51068	1.42611
0.846152	1.10696	1.29135		1.80499	2.03644	1.74803		1.04076	0.690019	0.511293		0.588085	0.847668	1.31903
2.88934	3.79834	3.87346		0.787722	0.958875	0.683926		5.04501	4.97501	7.9228		4.68351	5.93872	4.60923
2.23899	2.56286	2.9328		0.931225	1.1032	0.962552		0.876108	0.5881	0.505218		2.1161	2.75503	2.43871
1.97937	2.30101	2.44587		2.33003	3.01771	1.91674		1.79768	1.89174	3.05625		1.67166	1.06642	1.04366
2.56202	2.64419	2.81467		3.4219	3.00467	2.72229		2.22539	2.31473	3.9347		2.76996	3.63778	2.99468
2.4108	3.13605	3.19396		0.907483	0.866262	0.394038		0.434391	0.415293	0.850992		2.16048	2.3738	2.62264
3.24994	4.1276	4.74388		0.663525	0.821774	0.566556		2.77963	2.61587	4.3645		1.10147	0.855931	1.39934
1.26658	1.49812	1.60198		1.61183	0.926448	0.657036		1.47001	1.45345	2.69008		1.40214	1.23446	1.79015
1.77565	1.74217	1.86138		2.37305	2.32125	2.17471		0.45848	0.37258	0.579687		2.381	1.9584	3.15662
1.34177	1.36738	1.38472		4.06522	4.29594	2.55569		3.28347	3.08645	5.23893		2.86625	2.27226	2.07906
3.2597	3.97754	4.47841		0.732191	1.12237	0.525144		0.934069	0.763398	1.09954		1.38114	0.900792	0.859899
1.61619	2.01201	2.4122		1.35334	1.46183	0.847124		2.2101	2.22703	3.38678		1.66653	1.2716	1.35811
1.41792	1.57149	1.74192		1.2208	1.05118	0.670335		0.795222	0.743474	1.19367		2.62516	3.74994	2.61094
2.90234	3.86325	4.33793		1.47758	1.37838	0.623215		6.0398	5.81969	9.90703		1.97464	2.30604	2.78748
4.44182	6.129	7.0695		2.56076	2.26406	1.16132		1.34632	1.06123	1.2643		1.14037	1.1083	0.722139
1.36427	1.53319	1.82069		3.95623	3.7789	2.9278		4.46854	4.34312	7.28302		2.15791	2.41234	2.3469
1.64267	2.14874	2.38605		1.45498	1.95882	1.21734		6.52817	6.41319	10.7593		0.832223	1.07044	1.73685
1.84146	2.07289	2.17033		1.01071	1.19194	1.09595		0.462694	0.249907	0.104575		1.65362	1.17699	1.37292
1.7999	1.76943	1.94604		2.31863	2.10029	1.93704		3.42903	3.34598	5.52372		2.32024	3.06608	2.75126
1.32461	1.36273	1.41249		1.08428	1.18844	0.595292		1.55828	1.59792	2.98964		4.44525	4.82119	5.19119
1.22186	1.34441	1.64621		2.54814	2.1652	1.32433		0.711089	0.695992	1.17763		2.12699	2.62706	2.87615
2.48356	2.71446	2.86827		1.1263	1.38842	0.997378		4.8489	4.71266	7.86645		1.43952	1.81798	2.26191
1.52348	1.9582	2.22726		1.54414	1.40476	1.04808		1.91078	1.86269	2.83521		1.44466	2.07584	2.54348
4.06639	5.19392	4.03471		2.4293	4.53754	3.0025		0.66744	0.489147	0.542174		1.89785	1.72605	1.10526
3.18647	3.81192	3.08071		1.51055	2.75395	1.73052		1.52149	1.10879	1.21054		1.52817	1.2967	1.02084
2.31389	2.61503	2.31268		2.89333	4.92189	3.27497		1.85357	1.63558	1.35916		1.64964	1.47107	1.02678
2.64618	3.04796	2.47408		1.78942	3.12114	2.11941		0.856736	0.705245	0.673837		2.39193	1.97988	1.56769
1.96627	2.3005	1.95167		1.66165	3.18436	1.98657		6.70055	6.28088	4.90208		3.36921	3.17425	1.82891
1.47137	1.6919	1.72214		2.98956	5.25655	3.41458		3.22656	2.89655	2.35372		1.50295	1.29344	0.996335
1.67219	1.76151	1.48649		2.25004	4.06747	2.58397		1.20578	1.17533	0.870199		3.34893	2.86648	2.06493
1.0468	1.26176	1.13931		0.876484	1.44063	1.02774		2.60362	2.21337	1.95129		0.585161	0.425988	0.473053
2.33843	2.70609	2.17647		1.37514	1.99338	1.48127		1.31458	1.06326	1.01269		1.66044	1.31224	1.10863
1.72693	1.94094	1.55642		1.66252	3.25355	2.01205		3.03678	2.45609	2.32784		1.01514	0.972445	0.599332
0.54204	0.731419	0.698047		2.68954	4.59456	3.05436		2.12873	1.81966	1.62043		1.71644	1.38372	1.18447
1.1709	1.34368	1.29821		1.95275	2.84384	2.34258		1.69605	1.07283	1.30774		0.977786	0.886578	0.632085
0.799158	1.00309	0.885244		2.29734	2.84439	2.75711		1.22915	0.956361	0.974575		1.29168	1.21714	0.71861
1.70309	1.9503	1.90352		2.86533	5.34004	3.63077		1.37123	1.19819	1.05696		1.29613	1.08114	0.91688
2.66001	3.24568	3.00001		2.52544	3.8967	3.13476		1.95294	1.56648	1.48034		3.28438	2.94828	1.93906
2.15784	2.66125	2.51774		2.08372	2.5435	2.44181		1.5808	1.30133	1.21443		2.6918	2.32691	1.64591
2.19617	2.7093	2.35917		1.59744	2.73789	1.89106		2.0936	1.81508	1.60084		1.32098	1.14935	0.852085
1.39889	1.70801	1.75228		2.09084	2.85785	2.44629		1.86745	1.62803	1.40058		3.85675	3.59386	2.1466
2.4996	2.92552	2.2433		4.0136	6.35793	4.88106		1.94543	1.25908	1.57004		1.85323	1.76843	1.02441
1.877	2.1156	2.16624		2.58863	3.30702	3.10787		1.7534	1.49629	1.28825		2.04116	1.89522	1.19551
1.4199	1.80217	1.90211		1.6932	2.19724	2.06491		2.30704	2.10234	1.70664		1.91605	1.75216	1.12728
1.68728	2.04311	1.80338		0.880283	1.4612	1.09054		2.54971	2.39494	1.86037		2.11732	1.98533	1.18566
3.07154	3.65398	3.34845		0.868083	1.05491	1.06187		2.12861	1.85142	1.64308		2.17051	1.98564	1.28202
3.12116	3.806	3.84252		1.52758	1.98612	1.82246		1.81951	1.27613	1.43228		2.59765	2.50552	1.38229
1.95583	2.18801	2.07455		1.97162	2.31397	2.34208		1.0509	1.18921	0.74768		1.40594	1.2862	0.82605
1.17968	1.48892	1.45862		0.791591	1.22781	0.983187		1.41335	1.11112	1.11044		2.38777	1.99791	1.53497
2.52655	2.15648	4.25734		0.589689	1.00357	0.906889		1.38564	1.30205	1.54551		2.28713	2.0191	2.51086
5.05252	5.56026	8.29775		1.41976	2.00895	2.14152		2.65108	2.5931	3.09629		0.734217	0.647572	0.945108
2.97526	3.32939	3.68367		2.26099	2.99586	3.42777		1.29443	1.22348	1.42721		0.847222	0.757521	1.14327
1.20883	1.05891	2.10754		1.34756	1.39233	1.52767		1.65313	1.54526	1.78866		3.22768	2.87751	4.03434
0.863656	0.84627	1.543		1.0463	1.12574	1.16087		0.991214	0.955343	1.10731		2.35696	2.10321	2.63924
3.84748	3.16939	6.15647		2.02216	1.87969	2.04149		0.859413	0.820628	0.974652		2.64651	2.3278	3.19474
1.28516	1.02825	2.19535		2.25106	2.25831	2.49747		1.54292	1.40616	1.58974		1.60253	1.43566	2.56863
1.39802	1.10189	2.46673		1.68186	2.29248	3.00184		1.65074	1.70027	2.05788		3.02307	2.67867	3.87601
1.41685	1.51865	1.85445		3.2891	3.56577	4.06365		1.78788	1.76246	2.07756		2.32323	2.00631	2.0295
4.77638	5.27929	8.02465		2.59443	2.70828	3.03732		2.0511	1.90166	2.15435		1.45882	1.33759	1.63713
2.80313	2.34531	4.53682		0.923073	1.10889	1.56734		2.69438	2.73894	3.36897		2.97556	2.66454	3.88118
0.947596	0.968567	1.90562		3.10904	2.95082	3.10748		1.98901	1.95142	2.33047		2.82324	2.55586	3.56973
1.24864	1.56215	1.14138		1.14377	1.06383	1.23457		4.32026	4.25937	5.0871		1.43613	1.31535	2.47983
2.96779	2.73931	4.2912		0.426639	0.43108	0.402849		2.13998	2.01807	2.35607		1.2128	1.10516	1.71133
0.909628	1.18708	1.10797		1.639	1.84034	2.14146		1.40654	1.34199	1.60299		1.74861	1.55408	2.49818
1.96253	2.48777	2.17895		3.23915	4.54622	5.20387		3.6803	3.70308	4.37313		2.90217	2.604	3.76488
1.02742	1.42093	1.02585		3.74531	5.14671	5.91458		1.09013	1.03458	1.188		1.40719	1.24329	1.95154
2.36243	2.16158	2.74053		2.2922	3.0597	3.80112		1.18835	1.02597	1.1501		2.01477	1.79438	2.84521
2.17962	1.75175	3.98822		2.06113	2.79189	3.2971		2.77	2.77022	3.33396		0.68443	0.599485	1.3581
1.704	2.67395	1.47264		1.95795	2.71529	2.76519		1.32111	1.28594	1.46595		2.64713	2.38	3.7635
2.01606	2.39754	1.71459		3.00545	4.17441	4.20577		2.31094	2.2795	2.67128		2.35467	2.10821	3.52146
1.60772	1.92279	1.37407		2.06034	2.48919	3.11013		2.52086	2.52608	2.99949		2.51738	2.24222	4.60258
3.40327	4.52147	3.76767		1.11896	1.54399	1.97075		2.09217	2.1286	2.55823		0.846153	0.743686	1.83197
1.88058	2.29974	1.77377		0.87646	1.07141	1.2546		1.24459	1.21542	1.40891		2.62043	2.36051	3.74685
1.63742	1.85549	1.41175		1.03362	0.879896	1.00668		0.688004	0.603411	0.679479		1.51311	1.36342	2.4427
1.74737	1.71494	2.23109		2.54137	3.29741	3.54119		0.824154	0.754941	0.862169		0.778877	0.701451	1.11212
1.23253	1.66901	0.966702		2.30949	3.24337	3.69508		1.86266	1.84105	2.21189		1.98976	1.77219	2.48867
1.34879	1.28118	1.66619		2.63277	3.10677	3.69999		2.58498	2.55774	3.05984		1.56011	1.41538	2.31751
2.78129	3.51011	2.86497		1.5661	2.01505	2.07985		3.28192	3.09923	3.6312		2.16576	1.94034	2.73435
2.19201	3.11725	2.49572		2.88612	3.79644	4.31276		1.5833	1.59553	1.93302		2.50603	2.22968	3.58883
2.02167	2.28794	2.54908		2.54145	3.54603	3.91149		1.63445	1.68351	2.07422		3.26097	2.90626	4.44576
2.32948	2.60238	2.14766		1.19163	1.68109	1.91726		2.35915	2.29903	2.75528		4.27901	3.83959	5.81995
1.05324	1.23409	1.1691		2.61266	3.60834	3.92906		1.93874	1.96662	2.32431		1.28974	1.15731	1.60356
0.632771	0.832804	0.68145		1.41817	1.81763	2.05264		1.00839	1.00249	1.17896		2.17962	1.92868	3.00945
1.72304	1.52741	2.11611		1.40337	1.50911	1.82372		1.22999	1.16234	1.32862		1.08913	0.967612	1.80359
1.94509	2.59644	1.53727		1.16246	1.43862	1.64136		2.85527	2.89027	3.53156		0.743696	0.698213	1.46833
2.88012	3.37324	2.0629		2.40629	3.05545	3.64996		4.27288	4.21963	4.99788		1.85017	1.69762	2.94963
2.1585	2.3386	1.86446		2.19138	3.14435	3.29979		2.97903	3.02506	3.59478		2.56479	2.31273	3.78846
1.55503	1.52249	2.15461		1.95618	2.72444	3.00424		1.51473	1.51173	1.79201		0.9832	0.885145	1.32478
1.18125	1.32326	1.29577		3.42825	3.61157	3.56801		3.81561	3.84934	4.77458		1.86851	1.68167	2.67089
2.0287	2.38725	1.89444		1.0427	1.29411	1.78881		0.884459	0.874809	1.04578		1.34112	1.20581	1.66482
1.05555	0.973568	1.61544		3.44962	4.14645	5.06371		1.92112	1.96359	2.33916		3.21338	2.87784	4.22654
3.67723	3.98256	3.30391		2.50581	2.23019	4.83738		2.43994	4.58232	3.16726		1.5006	1.40304	2.01964
2.4477	3.02425	2.3653		5.26765	5.87089	1.77975		2.5476	6.78642	4.13106		0.719195	0.797554	0.730326
0.878046	0.90795	0.738327		1.91271	2.14959	4.42068		1.17399	1.7085	1.33483		1.63104	1.55024	2.11728
1.76795	1.71236	1.5821		2.75122	3.08232	3.9629		0.934839	0.802751	0.571781		7.2644	6.6399	8.91908
1.2405	1.65132	1.31428		1.86247	2.02535	3.91675		3.07676	6.3312	4.23061		2.36296	2.30108	2.5453
1.35481	1.74682	1.40775		1.38795	1.34068	3.46291		1.58371	4.02036	2.52755		4.32295	3.92764	5.74256
0.656198	0.529438	0.548156		1.88486	2.04891	6.1886		3.77482	8.98222	5.63361		4.79138	4.34933	6.88338
2.89772	3.59929	2.88349		1.23843	1.20803	3.11024		3.51873	9.21494	5.71402		1.11111	0.905895	1.62851
0.904075	1.12935	0.977547		1.30695	1.39214	4.79433		2.81197	6.55686	4.09948		1.11726	1.20144	1.05099
1.2941	1.57231	1.28455		0.973427	0.861094	3.34142		3.97546	7.58096	5.29531		6.65092	5.90763	8.7447
1.84457	2.29889	1.88969		2.98968	3.47534	5.99647		3.62304	6.97898	4.90012		2.9992	2.69337	4.05494
1.32017	1.54698	1.24068		2.16422	2.46637	3.55362		2.46119	3.43672	2.56929		1.13101	1.18936	1.29117
1.76144	2.43241	1.94562		2.41774	2.67693	2.4145		1.61795	1.82135	1.29149		1.07275	0.954517	1.41938
2.18483	1.88147	1.73667		3.41004	3.71974	1.53573		2.2984	1.42257	1.2043		1.2371	1.13749	1.62316
1.70518	1.45693	1.20149		2.17263	1.88134	4.21721		1.65515	3.36524	2.26099		1.08419	0.935425	1.88301
1.0436	1.09272	0.845654		1.18998	1.08015	2.62618		1.16575	1.60643	1.24001		2.1561	1.98485	2.64452
1.37401	1.25965	1.18367		1.04693	0.932051	1.97853		1.60879	3.37578	2.60003		2.33734	2.35668	2.35529
1.98981	1.82977	1.54164		1.03994	1.02697	3.43127		1.51311	3.03112	2.30212		3.25616	2.97696	4.13941
2.36442	2.47121	2.06309		1.68127	1.67992	4.42655		1.45251	2.64177	2.09622		0.875166	0.798697	1.26432
2.39856	2.27047	1.77351		1.89079	1.68071	3.31123		0.861012	2.29685	1.63647		2.53871	2.22325	3.17635
1.39491	1.3397	1.08821		1.66666	1.66482	3.12791		1.64646	3.67886	2.54257		0.804952	0.975094	0.638218
1.76831	2.01818	1.61663		2.68494	3.01649	1.13479		1.37525	1.2013	1.15687		0.573295	0.584073	0.814268
2.01404	1.85746	1.5039		1.53922	1.38695	4.24036		1.42438	2.8195	2.20505		0.921225	0.844446	1.1993
2.1627	1.69713	1.6208		0.981463	0.909271	2.46472		1.5875	2.46838	2.12281		1.62941	1.35955	2.51197
1.17636	1.12291	0.843562		1.48407	1.66727	4.19802		0.968485	0.867891	0.624645		1.68915	1.47921	2.58801
3.07984	2.23635	2.24503		1.28894	1.25127	2.15724		0.543175	1.18073	0.756309		1.22072	1.07383	1.58612
1.38359	1.26198	1.22531		1.50898	1.28573	2.97381		2.57768	6.86961	4.57989		1.24461	1.27627	1.3733
3.65217	3.92421	3.14966		1.68417	1.68006	4.44077		1.44364	0.589116	0.580631		3.01339	2.98751	3.16743
2.09543	1.95675	1.54846		2.82602	2.58251	5.912		0.737142	1.16836	0.874194		2.02761	1.94612	2.43961
0.857871	0.825401	0.660202		1.83166	2.20026	6.21171		3.26629	3.83149	2.74495		0.49984	0.51031	0.771654
3.03102	3.34563	2.50867		2.96414	2.71485	5.33369		3.12579	4.74007	3.30035		0.56361	0.602056	0.738022
2.64634	2.94824	2.24846		1.74232	2.01245	6.45374		2.76645	4.52248	3.53674		0.660101	0.742577	0.710768
0.821019	0.7533	0.64412		2.58717	2.61622	4.05287		4.39814	8.29683	5.7597		2.39768	2.34503	2.72471
1.57342	1.65792	1.19114		2.06174	2.37202	6.78623		1.03456	1.7639	1.23339		2.0077	1.80877	2.76242
6.31555	6.05533	4.79471		2.36596	2.55415	6.4844		0.667764	0.879278	0.529809		1.18	1.01797	1.77419
2.79452	2.49466	2.30579		1.13011	1.01773	2.81651		1.44123	3.95243	2.36062		2.15961	2.33456	2.22298
2.00298	2.09159	1.45402		2.43277	2.63269	6.64484		0.776352	1.96612	1.35382		1.12257	1.1433	1.29771
2.24859	1.97438	1.52112		1.72862	1.09251	1.11646		1.39971	1.02727	5.22855		1.41809	1.40696	1.60406
1.84462	2.08969	2.0118		1.60319	1.20823	1.31337		0.928442	0.797013	4.21755		2.31958	1.64005	3.64852
2.23591	2.05883	1.91481		1.86277	1.2745	1.3951		1.22072	0.995421	4.63373		1.62563	1.06285	2.78161
1.97214	1.87574	3.02959		5.99791	5.20075	6.35322		2.00207	1.66212	2.33453		0.340071	0.485388	0.417172
2.98788	2.5013	3.21393		3.47146	2.4335	2.75918		1.49874	1.65025	2.91863		3.28069	3.9739	2.53429
3.4183	3.12909	2.89294		3.28561	2.77408	3.4174		1.57499	1.23989	2.36988		3.05541	3.78297	2.10168
1.9045	1.66821	2.32326		3.36217	2.83561	3.44266		1.07385	0.828388	4.84223		2.07209	2.5965	1.6363
3.61096	3.21194	4.69263		0.82786	0.752608	0.954092		2.91723	2.22474	4.09716		2.78153	3.48518	2.04827
1.78589	1.21609	0.924946		1.68057	1.29528	1.49441		1.49561	1.38415	5.11062		1.28126	1.87005	0.705225
3.07513	2.77612	2.04469		2.21713	1.67817	1.90113		3.06232	2.1315	2.72654		0.467976	0.594912	0.589403
1.73215	1.3768	1.46526		2.00062	1.45424	1.71307		1.02743	0.817804	4.80035		2.0389	1.9034	2.48271
1.6931	1.5109	1.77771		2.61083	2.07347	2.59704		2.03535	1.49179	5.49329		0.830364	0.660508	1.35048
1.98081	1.786	3.1085		2.95305	2.22426	2.65038		2.59873	2.02832	5.81868		2.90099	3.31017	2.56958
2.3273	1.6356	0.784393		1.04839	0.801015	0.952177		1.38932	1.17846	2.94606		1.56171	1.44978	1.95263
1.75839	1.45651	3.13818		0.890077	0.82725	1.0507		1.82149	1.35176	5.98371		1.48604	1.14538	2.26959
1.71489	1.36069	0.75296		5.17889	3.84135	4.23261		1.54218	1.39359	1.32221		1.58591	1.85597	1.3855
2.67589	2.53414	3.88984		1.11056	0.87665	1.09663		1.57851	1.27472	5.3635		0.899947	0.768849	1.36139
3.4402	2.94628	3.99711		1.3501	1.15624	1.41723		1.99996	1.57282	1.08866		2.8606	3.35059	2.30861
3.79426	3.27576	5.70812		1.88069	1.42282	1.59426		2.41164	2.38571	2.99224		1.7585	1.86275	1.96186
1.22083	1.174	1.88851		1.67809	1.60777	2.09203		3.49732	2.52696	1.45187		1.82698	1.88202	2.01328
0.60542	0.428967	0.516155		0.393683	0.307225	0.392316		1.50503	1.51435	1.73002		3.57676	4.3268	2.61149
0.958145	1.03519	2.13567		1.1397	0.974023	1.20421		1.7225	1.3781	1.53076		0.425145	0.574202	0.519043
1.56483	1.38117	2.74123		0.588613	0.436759	0.548557		0.686257	0.768106	2.15728		4.55357	6.07148	2.91511
1.53643	1.57858	1.4204		1.15702	0.961931	1.16741		6.11537	4.55111	2.13687		1.45211	1.68482	1.31302
1.15193	1.28455	2.01111		1.29476	0.929242	1.01793		1.65152	1.41508	2.53859		3.26166	3.97475	2.4929
1.16594	1.35903	1.9108		2.29745	2.07676	2.5006		1.27657	1.29804	4.43076		1.48296	1.47682	1.79751
1.6741	1.3406	1.11705		0.886793	0.736437	0.947127		1.69181	1.74685	4.46451		2.24885	1.95813	2.93522
0.74341	0.791342	1.74906		0.695339	0.572345	0.682416		4.20882	3.05009	1.33438		2.51961	3.22248	1.66683
1.05305	0.881825	2.10455		2.68307	2.16217	2.79933		1.94149	1.99548	4.26777		1.96209	1.85249	2.34066
2.19857	2.37471	1.73559		2.64188	1.41103	2.66963		0.940838	1.72287	3.92207		1.27068	0.743417	6.42669
1.5107	1.69573	1.10799		0.960919	0.979947	3.50911		1.18121	1.16805	7.92669		1.51397	0.828018	2.76751
1.05927	1.23444	0.921184		1.47604	0.650445	3.23132		0.709178	0.585222	7.25548		0.965214	0.816291	4.46812
1.2977	1.60799	1.14714		0.806582	0.354918	3.19536		4.58648	7.29021	3.43505		2.5169	1.91223	6.48845
2.0373	2.15451	1.43535		2.48632	1.33038	4.73001		1.53539	1.40818	9.14994		2.19012	1.52649	8.24309
1.79909	2.16042	1.33213		1.57983	1.55249	3.04592		2.18861	2.11664	10.6683		1.39621	1.63975	10.173
0.810519	0.911462	0.760476		4.75282	3.23007	9.68135		0.63063	0.886672	5.30721		1.7685	1.45382	9.63955
2.73377	2.7857	1.93358		0.962542	0.894668	2.73222		0.775219	0.628892	7.51324		1.96833	1.40095	6.62296
1.39693	1.61276	1.15119		3.24504	2.17754	8.51288		2.8268	4.43109	5.16329		3.00173	3.62619	8.70285
2.08463	2.39872	1.54846		2.49383	1.57902	2.10104		3.20733	5.68653	2.58711		2.87998	2.61121	9.90621
1.16707	1.39471	0.974595		1.25284	0.739656	3.27325		0.902031	0.967785	6.86388		1.45154	1.00384	2.81197
1.32257	1.44195	1.10016		7.97927	5.13895	9.89184		3.23974	5.5751	3.29061		1.56345	1.04457	7.71867
1.15623	1.31303	0.87959		0.782024	0.372308	2.71793		0.413501	0.438662	5.96572		0.82111	0.906855	5.69093
1.29022	1.28516	0.886738		1.94311	1.83954	3.01097		1.02979	1.67215	4.59547		1.18369	1.3669	8.81692
1.52257	1.80578	1.35125		0.66864	0.453307	2.88736		2.06919	2.99694	5.4703		1.19874	1.05151	3.83301
1.83796	1.83714	1.19039		0.659266	0.460967	2.44074		3.19656	5.13068	3.90901		0.935874	0.956122	6.41593
1.57418	1.55093	0.969954		0.75093	0.74083	3.74972		0.818701	0.657802	7.6939		1.22992	1.51106	9.42723
2.52496	2.63162	1.59931		1.02496	0.689842	1.65439		3.02139	4.49117	5.53441		8.71784	5.1196	6.39391
1.27098	1.28779	0.822641		7.37219	4.82218	11.8553		0.522393	0.417811	6.77917		0.554889	0.838122	5.51022
2.33742	2.38712	1.53484		2.18421	1.54008	2.46981		6.26267	10.444	3.21086		0.993442	1.37745	6.2041
3.44511	3.78988	2.51318		1.27148	1.0883	5.36528		2.07947	3.82714	2.79316		1.51256	1.58014	7.72026
2.76708	3.37526	2.18216		2.04665	1.7228	5.9472		0.52996	0.356395	7.05628		1.65655	1.76	7.71435
7.1016	6.99605	5.28939		1.09347	0.481286	2.84369		1.41585	1.3427	8.92292		1.98479	1.8547	3.75641
3.15098	3.3535	2.48379		1.30151	1.11051	1.77467		1.33046	1.21948	8.8565		1.68599	1.24775	5.08195
1.22978	1.37075	0.972676		2.13915	1.01743	3.1094		1.1724	2.14637	4.06155		2.02389	2.52977	8.5648
1.9943	2.23527	1.36432		1.44356	0.734315	2.37577		0.41795	0.294946	6.65706		3.95835	4.79545	12.6921
1.73686	1.97394	1.35527		0.86085	0.729562	4.63587		2.56661	4.17809	4.36804		1.91798	2.1438	5.14717
1.12256	1.2956	0.888545		0.371595	0.209345	2.79656		2.2002	2.29041	9.63283		1.93074	3.16833	11.8562
2.84998	3.14706	2.26107		4.30395	3.63647	1.98288		3.57292	6.18891	2.23305		1.89336	2.62449	8.52781
2.88505	3.38529	2.3383		1.23066	1.15681	4.45572		2.81567	4.62724	3.47503		3.18305	2.62098	7.83744
1.64321	1.89112	1.21486		0.957232	0.88483	4.84589		3.71586	5.903	4.91833		2.00562	2.94956	10.8946
1.01584	1.2435	0.903685		0.831641	0.617899	4.03837		2.52754	1.38385	3.53797		1.63665	1.02368	1.65252
5.03479	2.87654	4.24865		2.23661	3.06677	2.132		2.36084	3.16337	3.42307		0.704672	0.398646	0.825701
1.94373	2.79404	1.8282		2.6334	2.91648	1.56717		1.35427	1.3669	1.88269		3.75185	1.5069	3.82247
1.84592	1.83106	1.74933		1.90566	2.48553	1.45137		3.16603	0.744696	4.61161		2.0734	1.03852	2.23584
1.77799	1.696	1.49646		1.56572	2.0757	1.24976		3.94925	0.777426	5.61144		1.88959	1.21918	2.09497
4.28711	2.10944	3.59474		1.31518	1.91266	1.33211		1.47958	1.77163	2.12495		1.4057	1.0366	1.73776
2.18436	2.22512	2.06011		2.58029	2.26744	1.38929		1.27052	0.345644	1.82526		1.75685	0.505177	1.80279
1.44378	2.18756	1.36747		0.642479	1.23814	0.612408		0.955655	1.04459	1.36885		1.15135	1.27653	1.3588
1.60088	4.50288	1.48366		2.46948	3.07995	1.60399		1.32256	1.7596	1.93703		1.21525	1.19272	1.43083
1.05714	1.56765	0.956655		2.29787	5.01869	1.6231		0.807393	0.287867	1.22419		0.58752	1.02725	0.726819
1.48152	2.8309	1.17307		2.18541	0.944061	1.14359		1.23805	0.908456	1.82149		1.31113	0.603705	1.46002
1.67888	1.91485	1.49351		1.4291	2.00004	1.44427		0.6552	1.6554	0.925672		2.14502	1.43458	2.31358
1.16382	1.55548	0.992831		1.9831	1.99556	1.36323		0.712362	2.43033	1.00029		1.06358	0.953398	1.21618
2.61457	1.38442	2.05452		2.00111	1.92923	1.71641		1.48282	3.40948	2.17378		2.87653	2.66596	3.01335
2.01238	1.85048	1.63705		2.19417	1.67053	2.49836		6.45203	1.12092	9.15001		2.57146	2.31473	2.6008
1.62438	1.79971	1.37552		2.33117	0.921644	1.87264		4.0083	0.979091	5.59164		2.77636	0.999408	2.82444
1.57022	1.59006	1.17872		2.48336	1.32424	2.80897		1.44162	1.82233	2.03999		3.23139	1.82504	3.23311
2.45842	1.35031	1.90946		1.95575	1.37027	1.67336		1.78947	0.882132	2.56608		1.80075	1.45673	2.10003
1.39491	1.4394	1.21199		0.788421	2.77672	0.705328		1.21634	1.00211	1.73956		5.79264	1.54453	5.59899
1.38023	2.52955	1.15229		0.974771	2.21251	1.28884		1.88001	0.945696	2.65964		0.906254	1.70731	0.915431
0.871754	1.98413	0.816314		2.98014	3.07985	3.45651		1.80516	0.828623	2.6088		1.22704	0.968399	1.52139
2.44821	2.63161	2.18668		2.92181	0.455846	3.56382		2.83231	2.16666	2.755		1.0812	1.34627	0.969193
1.82134	1.73807	2.12595		4.67018	2.52826	5.87973		1.71452	1.5233	1.78768		0.739139	1.33772	0.690063
3.56761	1.33762	2.98172		1.73994	2.13743	2.19509		2.12396	0.737905	2.13501		1.76175	2.37423	1.53765
1.684	4.18214	1.60507		0.919952	2.5477	1.26438		0.931161	0.392052	0.98365		0.984501	0.80243	0.801499
1.88571	2.03546	1.61408		2.03952	1.06422	2.33677		2.13589	2.66176	2.26727		2.44449	2.17457	2.1371
1.63489	1.42266	1.30609		1.05609	1.02984	1.02732		1.70519	2.26887	1.72025		1.764	1.42686	1.57564
2.95402	3.81111	2.52148		1.37866	2.59016	1.93101		2.08925	3.65448	2.18756		1.33918	2.83733	1.17196
1.53272	6.13208	1.53323		1.14078	2.7062	1.35566		5.82123	1.81096	5.91039		0.499517	3.1614	0.455564
1.61282	2.83658	1.88513		3.21344	1.45929	4.14285		1.53017	1.6624	1.61027		1.44391	6.82653	1.23763
1.45084	3.85383	1.58165		2.94074	2.08872	3.74853		0.625633	1.58507	0.643695		1.91064	1.78689	1.70668
1.34343	6.71555	1.29331		2.60618	1.83456	3.13813		1.3938	2.44425	1.52425		2.73801	4.05649	2.44199
2.06308	2.25014	1.70299		2.95546	1.46742	3.21832		3.93402	4.25905	3.94704		2.54664	3.8289	2.3234
1.39605	1.86314	0.952741		2.01894	3.63879	1.70898		1.81136	1.42683	1.84232		0.22825	3.41867	0.199059
1.64423	4.36591	1.32052		2.93686	4.08321	2.46235		1.35208	1.07836	1.47711		3.51225	4.99531	3.16839
2.51428	7.08039	2.63297		1.16724	3.82593	1.00454		1.44185	3.69309	1.61259		1.56105	5.51919	1.46005
2.76358	1.11083	3.05405		2.01428	3.81989	1.43886		2.24037	3.68272	2.31599		1.28656	4.9419	1.10363
2.33952	1.82587	2.25123		1.3953	3.51363	1.44716		0.862393	1.83289	0.947281		3.57748	2.94981	3.20308
1.68204	1.00551	1.49892		1.6528	1.90277	1.40017		1.90598	1.09426	1.95804		1.29605	2.01878	1.20995
2.79755	1.95001	2.35185		3.71948	1.55578	3.08293		1.44205	3.63347	1.4494		4.04329	2.35404	3.62652
1.81565	1.24828	1.4348		1.59016	2.09802	1.43143		2.07159	0.586277	2.06903		0.477025	2.52473	0.36723
2.56858	2.5617	1.8835		1.33108	1.36176	1.10746		2.53742	3.40442	2.54663		6.24047	4.15194	5.74542
1.34938	4.3391	1.48442		1.18873	4.76507	1.06597		4.67031	2.47507	4.73652		1.51341	3.874	1.38346
1.109	3.26497	0.937454		1.84186	1.99452	2.15246		1.84635	2.35018	1.85283		0.452753	2.73793	0.438701
2.85692	2.34382	2.0461		2.5818	1.92082	2.14494		1.68154	3.46158	1.74799		2.26213	2.01261	2.02105
1.91689	2.86929	1.6028		1.42872	1.90184	1.46027		0.455242	1.60162	0.546302		1.89953	2.05259	1.70606
2.53709	1.52033	2.20563		2.47301	1.18155	2.15737		0.962105	3.08617	1.08982		1.23003	2.34319	1.05834
1.43243	2.5118	1.43517		1.99788	2.01206	1.62007		0.586021	1.25174	0.647743		5.29291	5.20577	4.80236
1.21057	2.40989	0.852811		1.39721	4.46988	0.919616		3.65997	2.97493	3.74219		2.45545	4.85395	2.31863
2.57925	2.56837	2.25148		1.11806	2.09717	1.02094		1.51125	0.872075	1.58372		1.29339	1.05583	1.17724
1.81154	2.93563	1.428		1.36063	1.7704	1.28013		2.80081	1.53508	2.51603		1.18223	2.4604	1.43963
3.14389	0.887804	3.12925		1.30862	3.14023	3.30248		1.87097	3.35418	1.31404		2.96365	1.61807	5.89959
1.52211	1.51141	1.66127		3.28921	2.27053	6.89289		1.03603	1.28346	1.37951		1.12262	0.667594	0.884892
1.53849	3.05584	1.26762		1.94803	2.32194	4.90552		2.79204	2.17295	2.33668		4.35234	1.10035	7.68968
2.32135	1.46628	2.05032		2.90878	1.74453	1.89774		1.84485	1.51116	1.73349		1.35212	2.04582	2.28216
3.32728	1.28529	3.09059		1.40243	6.79724	2.37131		1.73648	1.09451	1.72094		0.70987	3.51805	1.6986
1.22601	2.83155	1.07415		1.25215	2.73387	3.47853		5.46879	0.750643	3.18851		2.81958	1.50697	5.04602
2.2253	1.99386	1.94805		2.54592	2.04843	5.42276		1.05548	1.51275	0.845341		2.04162	1.90086	3.0699
4.33458	1.38354	4.24234		5.25177	4.91023	2.51564		0.593901	1.41882	0.586978		2.57595	2.08446	3.97665
0.746609	3.99614	0.833368		1.94174	1.45361	4.99034		1.03523	3.64271	1.28727		1.60887	3.21551	3.58981
0.963782	1.5106	0.951339		2.02616	2.20791	3.49176		1.01029	5.14324	1.33185		0.768735	3.37177	1.54595
2.83725	1.5989	2.82632		1.48847	1.55804	1.79962		1.9577	4.47231	2.27454		1.24202	1.83424	2.47612
1.65914	1.81993	1.69081		1.36169	1.37347	2.34402		1.24839	1.70355	1.47699		2.87991	3.11406	5.85655
3.13031	0.646469	3.58535		1.51076	2.31697	3.36628		1.70264	2.08339	2.01524		0.992235	3.19295	0.880121
2.10346	1.52162	2.11645		0.929648	4.20546	2.04859		3.08785	1.35628	1.83559		3.21764	0.755154	5.93444
1.609	1.35259	1.54119		2.49565	1.40176	2.8579		1.29377	6.14987	1.46944		4.04578	1.369	7.4951
1.58062	3.001	1.6461		3.45403	0.968238	4.18321		1.92469	3.56436	1.0987		1.18932	2.83478	2.55135
0.80809	2.11966	0.878349		0.957023	1.54774	1.99225		1.39197	3.36337	1.48781		1.69272	1.76295	2.88021
1.49194	0.666336	1.73257		0.84717	2.04424	1.64982		0.559147	2.69756	0.46036		2.4036	1.90542	2.68482
1.44155	2.72428	1.32998		2.31279	0.949615	1.71722		1.06903	3.17067	1.03451		0.684346	1.19272	0.813564
2.38669	2.01533	2.39565		2.05146	2.60074	1.03693		3.53746	1.75053	2.83951		0.868374	2.13409	1.7534
4.00711	2.13937	4.6107		1.9106	2.04498	2.81875		4.8644	1.87634	3.09294		1.86879	2.24669	1.96002
0.707432	1.57027	0.710998		1.26258	1.79619	2.59799		1.99307	4.38268	2.4418		3.29266	1.35155	4.91177
0.763023	1.10783	0.811203		1.41834	1.23103	2.33156		4.97351	1.11585	6.94994		0.428694	3.2225	0.287993
1.1204	0.593928	1.10049		1.03982	1.9956	1.12127		2.07433	2.39358	2.48176		3.90575	1.51002	2.86515
3.9626	2.79855	3.45201		2.00776	1.37734	1.54229		1.35733	1.61413	1.51788		4.95271	4.65026	3.62145
2.49239	0.538683	2.63609		3.80632	3.06114	5.87014		0.928159	0.56684	0.900822		1.32038	0.921352	1.39644
2.58302	0.902091	2.55492		2.32501	3.26925	2.62713		4.01408	0.930723	5.05039		4.63946	0.301072	3.42429
2.22224	0.780476	2.31078		2.15302	1.97984	3.01647		1.28738	2.53046	1.33219		1.08499	0.817415	1.03506
1.6057	2.51963	1.64015		1.24495	1.70499	2.21598		1.02111	1.16704	0.951815		0.381676	1.25099	0.500405
2.53545	1.9211	2.43888		0.642984	1.46111	0.461434		2.94534	2.54125	4.36662		1.36795	2.22413	1.10181
1.63528	1.70665	1.68479		1.12021	2.37071	1.62548		1.02373	3.57746	1.5243		0.907899	1.07644	1.04399
2.63832	2.19126	3.89854		2.28456	1.35949	3.6453		1.23808	2.21443	1.82513		0.798057	0.826228	0.919366
1.01872	1.10739	1.10418		2.27421	2.05862	3.51797		0.978407	1.35188	0.896782		5.34915	2.09866	3.73077
0.762904	2.45423	1.21263		2.79678	2.2921	4.44887		1.08335	0.631956	1.32151		0.871738	1.12247	0.957976
1.78081	1.23916	2.16676		2.16453	1.19025	2.68823		0.991885	0.556596	1.03986		1.12018	0.770825	0.990128
1.31075	2.85859	2.1954		1.71668	2.35363	1.724		1.1915	2.5204	1.27526		1.14588	0.936944	1.1354
0.923375	1.39192	1.36208		3.38864	0.965163	5.26135		1.42181	1.7597	1.39613		3.56151	1.33248	2.23018
1.60001	1.80916	1.82797		2.34796	1.59353	2.70116		1.57704	0.85706	2.05054		1.34271	1.96077	1.6426
1.77905	1.34847	1.75666		1.47355	2.77153	2.28222		3.83812	2.42166	5.2015		0.96966	0.57017	0.904146
2.72719	0.670838	2.66141		0.820978	1.62688	1.55071		3.59527	4.63802	4.74966		0.568411	2.57014	0.44635
4.45182	1.39857	4.32888		3.3387	3.66444	3.56104		3.91159	3.5686	5.49226		1.47474	1.40783	0.843967
2.60205	2.47292	3.95993		1.37559	2.14816	2.49887		2.12644	2.30335	2.1536		3.85526	1.79082	2.66178
3.28287	1.6717	4.8419		2.20686	3.42408	2.99337		1.65392	0.917514	2.07		2.37932	1.65048	2.11519
1.01126	2.67355	1.07766		1.16951	2.42013	0.898346		1.70915	1.00207	2.49898		1.73751	0.917097	0.981435
0.61208	0.852882	0.832319		0.461208	1.04954	0.429042		1.09925	2.28787	1.16054		2.31195	1.10914	2.3215
1.21296	2.15033	1.57444		3.71277	2.38492	5.46368		1.8342	1.40895	1.66117		1.39942	0.364919	1.36254
2.00374	2.20705	1.67629		2.0024	1.85543	2.44914		1.5204	1.94035	1.94151		1.443	1.91039	3.2446
2.17993	1.01816	1.45839		0.597981	2.42529	1.38976		1.52884	5.10281	2.18671		2.04888	2.16909	4.06064
2.646	2.21574	2.0629		3.68442	1.13948	6.7837		1.1045	2.30034	1.56812		2.27779	2.7268	3.33341
3.22784	1.78751	3.22425		4.71165	3.29001	11.1364		0.586938	2.61933	0.852619		0.390531	1.77803	0.889654
2.02881	1.73057	1.69603		1.55622	1.68953	2.66844		2.08858	5.40012	2.93573		1.17869	2.10558	2.09328
1.59877	2.7745	1.6647		0.586789	2.7102	0.796003		0.891652	6.82023	0.781929		0.803854	3.24568	1.60202
1.53667	4.36887	1.15069		0.821568	2.33675	0.797975		0.609858	2.34977	1.23209		2.02818	1.10063	4.53209
1.89355	5.20247	1.65513		0.4346	1.19926	0.756915		0.460353	1.94949	1.12699		1.94982	3.1512	3.67077
2.18209	3.83351	1.84599		0.7592	3.72102	0.816861		1.91512	3.43842	1.45826		0.780445	4.0483	1.16197
3.48724	2.9071	2.79105		1.0561	1.48253	2.49842		1.90381	3.56752	2.51435		0.674073	3.64006	1.52745
2.38605	5.56841	2.37741		2.35134	0.88709	3.14158		0.728511	4.433	1.24396		0.554338	4.33686	1.2806
2.42735	1.95603	2.0919		0.634948	2.16424	0.506353		0.510312	1.21901	1.21327		1.18139	3.18412	1.73976
1.22647	1.96974	1.21525		0.587527	6.41687	0.717254		0.819668	3.97006	1.30121		2.59357	1.30482	3.18439
2.25014	1.88886	1.77434		0.963707	2.54117	1.47847		1.8455	2.317	1.38041		1.86553	1.72041	1.63749
0.91739	1.5217	0.78433		4.76635	2.41552	6.94061		1.85195	3.74052	2.30998		0.572992	4.36187	1.11451
2.37048	1.38164	2.15049		0.965297	0.400821	0.997961		1.38369	6.72192	0.807637		1.28528	2.11532	2.05763
0.909956	1.11989	0.750193		0.944823	4.62537	1.29761		6.59067	6.82919	4.14089		1.62934	1.70883	2.19412
2.33485	0.725173	2.15082		0.763504	4.47535	1.74189		0.613015	5.25022	1.10312		4.14296	3.70782	8.51658
0.989381	2.02027	0.948362		6.80603	0.692434	12.0388		2.66915	3.83155	1.70112		6.82922	3.14104	9.44285
2.54157	3.25291	2.57422		3.92166	1.18751	8.46808		4.48561	2.56348	2.85998		1.30003	1.59469	1.26181
1.46525	1.19619	1.15959		3.61314	2.98002	4.11997		0.601553	4.80876	1.19901		1.92858	2.09108	1.53817
1.21237	1.3169	1.098		0.224704	1.15428	0.532131		4.05031	1.67236	2.57196		3.95905	2.3312	5.90934
1.03721	2.63135	0.996065		6.31227	1.8201	14.6356		3.33019	4.26154	2.04951		4.12787	3.58453	3.83409
1.17449	1.26465	0.958019		1.39658	1.89942	3.02062		0.836748	3.80217	1.54983		2.97764	2.08239	2.24867
2.46308	1.63861	1.93567		1.11805	1.51725	3.02905		8.58912	1.74171	5.55912		1.49137	1.31867	2.40035
2.82515	1.83641	2.27955		1.53743	1.64966	3.52736		0.358966	3.74181	0.92516		1.86057	1.99253	1.01796
2.56291	0.59115	1.95657		0.759119	2.22358	1.74492			3.91627				2.45304
	3.17557				1.3315				2.64729				0.511133
	1.29337				1.5193				2.2974				1.92103
	3.0367				1.25492				5.24951				2.18223
	1.06941				1.15009				4.61723				1.61586
	0.326881				2.08859				9.10745				2.97388
	0.987461				2.80935				5.38307				2.49321
	1.55774				1.45126				5.47472				6.10625
	1.56841				2.52947				5.25318				5.39762
	2.13455				1.85401				5.12611				3.87689
	1.53449				2.98298				6.11491				1.77894
	1.14221				3.71929				6.58419				5.85448
	2.22461				2.45565				7.06617				2.78696
	1.45804				1.69573				3.5177				3.05808
	1.28502				13.6268				8.6412				6.2206
	0.980934				4.12926				7.21745				5.26461
	1.20621				3.13129				5.35085				5.99448
	2.0991				4.66164				7.94165				7.89637
	2.04332				1.54368				5.20986				6.82285
	1.31023				3.33957				7.43371				4.60686
	0.80011				2.08444				3.65079				8.20018
	2.78634				2.00684				6.86498				4.67106
	2.07866				2.21809				3.95818				7.22538
	1.68347				0.99872				3.17905				4.83253
	1.78534				5.07568				4.36207				8.96455
	2.35376				2.89058				4.40461				7.75605
	3.19698				2.33045				3.54427				7.7384
	0.909799				4.37111				5.14201				13.2187
	1.32533				3.29932				3.85444				11.3739
	0.952161				2.47347				5.60409				5.1605
	3.0495				1.87596				4.62564				5.86143
	1.47009				2.4399				4.85935				3.54837
	1.06802				3.34459				2.0031				7.36239
	2.88595				3.36685				6.68823				1.89122
	4.39339				4.11461				3.13785				7.23003
	1.25459				2.53376				1.98587				6.31396
	1.58582				1.44692				6.32395				7.36585
	1.4487				2.06351				3.58614				4.91484
	1.33412				3.99074				3.02799				11.7339
	0.931069				2.79561				4.56447				6.79123
	1.06694				4.56805				2.80674				7.03301
	1.94481				1.91461				5.13311				6.05475
	1.46633				3.41604				0.719297				1.71767
	4.21915				2.614				1.6348				1.44163
	3.14406				1.49812				2.2546				1.516
	2.241				2.84501				1.00289				2.24218
	2.7896				1.93702				8.6531				2.99705
	2.06298				1.65024				3.98316				1.41921
	1.40065				2.92782				1.5839				3.07997
	1.68442				2.20163				3.09004				0.580676
	1.04271				1.01601				1.51467				1.55546
	2.34251				1.48914				3.52075				0.920625
	1.76189				1.63815				2.57341				1.63944
	0.591649				2.73216				1.52034				0.908638
	1.15677				2.42725				1.38208				1.14976
	0.877122				3.01579				1.67924				1.25124
	1.71684				3.2246				2.21606				2.99722
	2.73048				3.13871				1.84695				2.47718
	2.23676				2.68166				2.58466				1.23011
	2.29237				1.71929				2.2795				3.46511
	1.31997				2.52396				1.88114				1.65488
	2.45518				4.69337				2.06916				1.85576
	1.7263				3.35878				2.90806				1.7491
	1.37091				2.26607				3.28539				1.89748
	1.7855				1.07711				2.63064				1.97854
	3.12665				1.19488				1.85237				2.29617
	2.88032				1.94216				1.57602				1.28044
	1.87194				2.62395				1.60863				2.22129
	1.23539				1.04291				1.37758				1.78527
	1.8815				0.454261				2.64226				0.570394
	4.26554				1.57643				1.25527				0.673811
	2.48096				2.72732				1.64099				2.56107
	0.928754				1.76519				0.952941				1.84481
	0.598992				1.42787				0.850509				2.0848
	2.83259				2.65272				1.50207				1.35786
	1.07766				2.91859				1.63506				2.39965
	1.00641				2.01361				1.80428				1.67157
	1.09184				4.10092				1.96439				1.16759
	3.9905				3.30537				2.70326				2.38997
	2.19002				1.14521				1.9807				2.28922
	0.744647				3.96469				4.29539				1.25844
	1.15268				1.53816				2.15653				0.980232
	2.67972				0.591309				1.43681				1.40291
	0.918829				2.08056				3.71984				2.31765
	2.04597				3.57321				1.07082				1.11145
	0.974931				4.08195				1.19097				1.59912
	2.16428				2.78226				2.75579				0.557035
	1.68383				2.2855				1.35756				2.13992
	1.74825				1.86486				2.38218				1.91656
	1.79304				2.92175				2.51972				2.18179
	1.38789				2.53798				2.05195				0.715354
	3.63599				1.3259				1.27904				2.12323
	1.81694				1.15395				0.707272				1.24999
	1.40553				1.35959				0.845581				0.619759
	1.60345				2.59456				1.88037				1.55832
	1.13275				2.57909				2.65138				1.28953
	1.15468				3.22229				3.33805				1.71627
	2.78741				1.73448				1.60945				2.02596
	2.51125				3.29866				1.64087				2.61534
	1.99256				2.76704				2.3855				3.44362
	2.08983				1.22156				1.97603				1.03979
	0.930822				2.66058				1.00211				1.74642
	0.607977				1.61801				1.23925				0.883958
	1.47941				1.87139				2.86213				0.688467
	1.77738				1.40868				4.24884				1.58253
	2.26146				2.81776				3.01895				2.10184
	1.79298				2.28722				1.51098				0.793021
	1.33202				2.11983				3.85086				1.56042
	1.01058				4.10204				0.88967				1.09445
	1.85727				1.35018				1.90473				2.56768
	0.887711				4.27716				2.58739				2.34364
	3.73418				3.74022				3.07501				0.829336
	2.57523				2.13555				1.3028				2.42908
	0.869226				3.61935				0.732463				10.3604
	1.52123				3.4396				3.42114				2.9146
	1.29497				3.19563				1.87724				6.70527
	1.42555				2.61114				4.37984				8.00585
	0.556352				5.06756				4.37765				1.94241
	2.86979				2.32863				3.24848				1.18937
	0.910672				3.77582				4.53076				10.1571
	1.40333				2.42111				4.01427				4.71277
	1.78742				5.28833				2.45484				1.46821
	1.37173				2.97221				1.41121				1.68557
	1.79888				2.08163				1.92147				1.89158
	1.91937				1.51243				1.92077				2.2182
	1.54707				3.20798				1.17136				3.05689
	1.04622				1.86392				2.02356				2.68919
	1.19291				1.31347				1.81144				4.76832
	1.87538				2.58299				1.73704				1.48205
	2.20593				3.47347				1.1674				3.74184
	2.24861				2.47019				1.96477				0.696047
	1.34021				2.38123				1.34033				0.954787
	1.78863				1.10038				1.80198				1.40978
	1.86571				3.19974				1.86346				2.99132
	1.84178				1.72818				0.831117				3.02975
	1.08325				3.36423				0.553525				1.88677
	2.63468				1.53491				3.42308				1.56685
	1.17094				2.13051				1.15034				3.61373
	3.68679				3.47994				0.774813				2.8067
	2.08866				4.69032				3.02197				0.899373
	0.841465				5.21043				3.08179				0.849951
	3.02041				4.27651				3.18878				0.804647
	2.58946				5.30279				4.78408				3.12083
	0.717546				3.32676				1.0669				3.20605
	1.52571				5.6794				0.541039				2.09828
	5.94043				5.4019				1.67149				2.47025
	2.46565				1.99795				0.971949				1.48329
	1.98809				5.55069				1.22142				1.40891
	1.63244				1.67251				0.781026				1.69222
	1.61303				1.74325				1.06934				1.19478
	1.74733				1.51524				1.95993				0.23296
	2.22264				7.9616				1.36045				2.77482
	2.90915				2.59308				1.77107				2.37063
	2.72641				4.47022				0.85215				1.78062
	1.86804				4.69921				3.33219				2.40769
	3.52975				1.42039				1.20259				0.974511
	1.20476				1.66711				3.27218				0.414481
	2.30921				1.71095				0.80116				1.653
	1.28205				1.34971				2.06467				0.817493
	1.38653				1.89001				2.54572				2.47607
	2.42307				3.21444				1.44796				1.39356
	1.5221				0.764738				1.59578				1.10953
	2.17397				1.59586				1.51004				1.26447
	1.10333				4.1583				1.32927				0.841739
	3.02372				0.612072				2.03255				2.41728
	3.35649				1.96414				2.35736				1.54413
	4.54609				2.39228				3.70708				1.44528
	1.36206				2.842				1.37238				2.91262
	0.43907				0.275287				1.86227				0.282095
	1.31513				1.65181				0.592688				3.85904
	1.90773				0.53259				6.1361				1.05449
	1.33837				1.62957				1.76922				2.88267
	1.2907				1.58187				1.01691				1.20992
	1.32398				3.78142				1.47024				1.84501
	1.26512				0.754326				4.20005				1.90136
	1.04518				1.15367				1.72688				1.76802
	1.36106				1.45051				0.919081				2.25231
	1.8397				2.43452				1.6067				1.715
	1.44213				1.19933				1.04186				1.08231
	1.00224				1.48428				4.63027				3.68625
	1.29343				0.959493				2.11633				3.45536
	1.8706				2.98564				3.0238				1.95465
	1.58263				1.64215				0.722375				2.64822
	0.881304				7.81761				1.14375				3.14479
	2.68613				1.02189				3.07564				2.42759
	1.24753				5.47869				3.29474				2.83106
	1.6302				2.18944				1.18558				1.74186
	1.07654				1.31782				3.34688				2.57664
	1.06749				10.7967				0.5959				1.14359
	1.17206				0.74532				1.05436				1.76173
	1.35976				1.96626				2.13181				1.09049
	1.44403				0.718885				3.17565				1.24819
	1.8254				0.615045				1.20771				1.74995
	1.53534				1.12171				3.1821				7.28979
	2.36993				0.63553				0.792769				0.698767
	1.19706				11.3054				6.69167				0.93091
	2.18927				2.15059				2.05044				1.73476
	3.35812				2.13224				0.836312				1.98724
	2.46339				2.90845				1.99898				1.46899
	5.98257				1.01765				1.89888				1.85548
	2.65311				1.01014				1.22827				2.34344
	1.20086				1.9976				0.681558				3.75103
	1.74901				1.14834				2.64462				1.28066
	1.53236				1.61965				2.84914				2.13309
	1.07177				0.444341				3.51017				1.66573
	2.29644				4.11012				2.77155				4.60023
	2.4157				1.83545				4.00991				2.21191
	1.42841				1.68766				2.80781				1.81861
	0.975213				1.3174				2.7719				0.871283
	4.51824				1.75067				1.59074				4.1928
	1.77537				1.44074				4.17458				2.43083
	1.88648				1.28512				4.75606				2.25905
	1.3708				1.08996				2.00514				1.80614
	3.82827				1.02849				1.53988				1.97442
	1.9793				1.33281				1.27749				1.43374
	1.289				0.455573				1.89919				1.51039
	1.46537				1.53232				1.26735				0.747269
	0.986767				1.4393				1.70682				1.55466
	1.17483				1.20621				0.996413				2.51076
	1.47264				1.10701				0.95094				1.26181
	0.960507				1.24955				1.98549				3.28618
	2.02974				1.40046				7.62612				2.85105
	1.65224				1.93043				4.43547				3.09163
	1.41948				1.51815				1.90831				3.54937
	1.22252				2.2091				2.23774				2.19499
	1.95948				1.36154				1.64874				6.27101
	1.13037				0.562117				2.32304				1.0007
	1.25798				0.90422				2.51433				1.58166
	0.843081				2.6345				2.76449				1.23388
	2.17377				2.66539				1.76404				0.809031
	2.73123				4.7933				2.11248				2.00945
	3.94598				1.6796				0.997694				1.14901
	2.04732				0.9537				2.28709				2.77473
	2.07278				1.83306				1.73658				1.98543
	1.63401				0.858982				2.20119				1.51871
	3.21081				1.49056				5.94418				0.539133
	1.84852				1.13803				1.6853				1.62321
	2.53267				3.26873				0.637835				2.15097
	1.90011				2.87998				1.56104				3.08299
	1.53815				2.40693				3.96566				2.84008
	2.2196				2.59591				1.8576				0.266395
	0.859432				1.54807				1.48271				3.91647
	1.56596				2.19428				1.54775				1.70107
	3.07884				0.846059				2.31159				1.46762
	3.34101				1.40805				0.915499				3.99552
	2.34886				1.16278				1.96869				1.44856
	1.92711				1.22009				1.43685				4.47148
	2.57607				2.81556				2.06751				0.574699
	1.55907				1.29853				2.53573				6.97145
	2.28573				0.959545				4.73359				1.69014
	1.32287				0.984609				1.89443				0.506084
	1.15216				1.73652				1.75419				2.50383
	2.34887				1.9574				0.56933				2.13164
	1.82709				1.11055				1.10611				1.41976
	2.38353				1.83902				0.615957				5.92398
	1.43794				1.4915				3.70205				2.76636
	1.08355				0.932556				1.60733				1.44382
	2.52047				0.816997				2.80647				1.20488
	1.64645				1.10335				1.18156				3.59575
	3.31512				1.32927				1.60493				0.986517
	1.98582				2.96055				2.21289				4.96548
	1.18454				1.77937				1.75558				1.53139
	1.92017				2.81523				1.89023				0.918216
	3.1855				1.37402				2.79385				3.25479
	1.0797				1.22741				1.04088				2.19638
	2.14669				2.65068				0.590485				2.78368
	4.325				5.06486				1.40848				1.91367
	0.997114				1.71225				1.51208				0.866272
	1.09133				2.08369				2.34818				1.55177
	2.99036				1.61585				1.64988				3.34455
	1.8595				1.65958				2.12006				0.895275
	4.15849				1.54987				1.80615				3.72369
	2.22154				1.07616				1.75889				4.70963
	1.64456				2.91357				1.06747				1.37098
	1.81095				3.36913				1.70601				1.86795
	1.00741				0.986339				0.560634				2.31169
	2.03145				0.904605				1.02078				0.629792
	1.3785				2.61859				2.50581				1.00468
	2.45269				1.94062				2.8746				1.71741
	5.4498				2.3226				2.90981				3.51369
	0.787703				1.40745				6.88466				0.506822
	0.903565				1.72508				2.43991				3.45284
	1.03446				1.51718				1.62177				4.51309
	4.17927				2.54201				1.07635				1.64705
	2.91901				5.39041				4.83411				4.20546
	3.59541				3.24415				1.61238				1.31878
	2.38533				2.88385				1.14886				0.677697
	1.96724				1.57028				3.86092				1.20293
	2.94998				0.853088				1.51628				1.44651
	2.32761				1.38686				1.69253				1.26249
	3.11527				2.96324				0.936049				4.49695
	1.44269				3.15265				1.46516				1.05479
	0.97575				3.97506				1.25003				0.885679
	2.03258				3.06778				1.36218				1.40969
	1.75008				2.07529				1.48099				2.71747
	1.22428				4.14765				1.95481				1.80811
	1.97594				3.12099				5.37601				1.16948
	2.25664				1.74715				4.53779				0.419413
	3.40491				0.976674				5.4242				1.11276
	5.80188				4.66564				2.22916				3.31897
	3.23866				1.65001				2.36775				2.51921
	3.98077				2.46918				2.27434				1.22148
	1.03253				1.5177				1.43691				3.11819
	0.727314				0.566226				2.12271				1.97643
	1.40257				4.69929				1.48935				2.03528
	2.35834				2.68281				1.6187				2.66869
	1.92908				1.26016				1.16371				3.70921
	2.50316				6.36243				0.609022				0.743156
	3.3106				7.04539				2.11294				1.78096
	1.79082				3.13718				0.66555				0.932273
	1.69839				0.70709				0.801016				3.14502
	1.29874				1.11601				0.696859				2.4547
	1.73817				0.593782				1.32348				1.4171
	2.12408				0.865128				1.92204				0.861317
	3.36126				1.50621				0.87697				0.66305
	2.38848				3.88796				0.760509				1.63104
	2.24468				0.688484				0.916085				2.74372
	1.19195				0.75922				1.2712				2.23514
	2.01966				1.00112				1.82053				0.750893
	0.800718				7.52083				0.777687				1.75828
	2.31788				1.57259				3.94291				1.67484
	0.782286				0.922347				0.757471				6.39514
	2.24416				1.12277				1.69834				11.6056
	0.987378				12.3594				2.88145				1.36713
	2.6107				6.53017				0.788122				1.51119
	1.35071				4.09296				2.60467				6.22468
	1.11017				0.330029				2.02783				4.90754
	0.995806				9.71136				1.0427				2.03472
	1.00262				1.82338				5.16862				1.96466
	2.1887				1.50265				0.57053				1.23282
	2.73989				2.42651
	2.33269				1.62311

## Sheet: Fig. 3c
Classification accuracy for Odor (Fig. 3c, top)
Time window	Animal ID					Mean
	SuperChris	Stella	Mitt	Buchanan	Barat
Port Entry 0:250	34.5486	33.5417	37.9464	39.2045	37.2283	36.4939
Port Entry 250:500	57.8125	32.7083	48.6607	38.447	36.1413	42.754
Port Withdrawal -250:0	56.0764	44.1667	43.4524	35.0379	34.7826	42.7032
Port Withdrawal 0:250	43.75	36.0417	38.5417	36.553	36.413	38.2599
Classification accuracy for Temporal Order (Fig. 3c, middle)
Time window	Animal ID					Mean
	SuperChris	Stella	Mitt	Buchanan	Barat
Port Entry 0:250	69.8171	64.7059	86.5278	67.6282	85.75	74.8858
Port Entry 250:500	68.4451	69.1176	87.5	67.4679	89.5	76.4061
Port Withdrawal -250:0	88.2622	82.7206	88.8889	68.109	89.75	83.5461
Port Withdrawal 0:250	95.4268	67.2794	86.5278	70.9936	87	81.4455
Classification accuracy for Trial Outcome (Fig. 3c, bottom)
Time window	Animal ID					Mean
	SuperChris	Stella	Mitt	Buchanan	Barat
Port Entry 0:250	72.4662	75.653	63.6364	65.8179	85.6132	72.6373
Port Entry 250:500	74.8311	75.0933	67.8267	69.1358	82.6651	73.9104
Port Withdrawal -250:0	77.1701	77.8918	68.75	65.1235	83.9623	74.5795
Port Withdrawal 0:250	78.3854	74.347	70.0994	66.5123	82.3113	74.3311

## Sheet: Fig. 5c
		Correct trials					Incorrect trials
	cycle-2&-3_descending_presentOdor	cycle-2&-3_trough_presentOdor	cycle-2&-3_ascending_presentOdor			cycle-2&-3_descending_presentOdor	cycle-2&-3_trough_presentOdor	cycle-2&-3_ascending_presentOdor
cycle -2	0.565767	0.0954512	0.18329		cycle -2	0.659876	0.00170322	0.284521
	0.211494	0.142745	0.662507			0.886705	0.57407	0.204799
	0.0525576	7.25122e-06	0.183298			0.342855	0.308929	0.000233345
	0.036626	0.0178776	0.0991331			0.0138	0.218286	8.78821e-06
	0.143993	0.0721504	0.281363			0.445299	0.00104982	0.000915554
	0.0227723	0.482521	0.801602			0.133561	0.414687	0.209708
	0.438095	0.150247	0.0974219			0.688816	0.278117	0.849342
	0.351338	0.182548	0.0548239			0.0678375	0.0296122	0.254946
	0.159781	0.0374179	0.472815			0.145829	0.0583304	0.415501
	0.259246	0.127769	0.328231			0.384321	0.660244	0.357195
	0.590986	0.266277	0.139679			0.0162965	0.201273	0.0671661
	0.00264035	0.278789	0.266267			0.313412	6.44218e-05	0.130164
	0.331268	0.224041	0.012026			0.029718	0.454811	0.366607
	0.507527	0.343248	0.580503			0.121975	0.0584854	0.303155
	0.0831988	0.216394	0.109			0.0333212	0.0170308	0.135184
	0.0489353	0.035179	0.14737			0.327738	0.0729647	0.13101
	0.258717	0.0467266	0.0574791		cycle -3	0.110883	0.00909345	0.425685
	0.180552	0.496087	0.128389			0.0876346	0.0777747	0.00221545
	0.140488	0.10891	6.80016e-07			0.356843	0.523185	0.00955395
	0.0203993	0.00679097	3.33286e-10			0.266538	0.0423582	0.000651765
	0.0918661	0.391265	0.785982			0.13742	0.231738	0.0214603
	0.144673	0.0691784	0.0394177			0.0957537	0.114236	0.010224
	0.982561	0.106341	1			0.273301	0.309638	0.333271
	0.9241	0.999867	0.999984			0.114403	0.231135	0.0844917
	2.87072e-05	3.08221e-05	9.25756e-05			0.249527	0.197801	0.345957
	0.00411577	0.842276	0.996005			0.345485	0.222489	0.0688869
	0.00908558	0.992522	0.960179			0.305227	0.0121587	0.148139
	0.215611	0.0524484	0.269254			0.156979	0.0537519	0.161252
	0.402407	0.602451	0.179891			0.0694748	0.0571823	0.0235244
	0.28024	0.339882	0.362136			0.174072	0.0264573	0.0195479
cycle -3	0.00431031	0.00438629	0.298429			0.122361	0.0926229	0.24053
	0.218077	0.327061	0.00510299			0.24872	0.191078	0.118757
	0.946292	0.66819	0.394425
	0.0949708	0.0311475	0.179177
	0.0993197	0.083546	0.99111
	0.170722	0.245486	0.351162
	0.175119	0.250801	0.0638986
	0.437804	0.538741	0.799543
	0.0833059	0.0554	0.0993257
	0.196936	0.0163233	0.299494
	0.296951	0.263061	0.155383
	0.325393	0.0759932	0.408367
	0.0607049	0.0583843	0.386803
	0.272275	0.341021	0.0594266
	0.0852586	0.12233	0.11595
	0.0506136	0.0788358	0.156474
	0.0999387	0.00423104	0.143215
	0.00739643	0.00678439	0.0960192
	0.039074	0.0941291	0.161252
	0.061934	0.0433292	0.39752
	0.0130135	0.0665689	0.0491884
	0.128777	0.157591	0.130423
	0.0836415	0.00256467	0.989319
	0.814692	0.627124	0.965943
	4.10535e-05	0.895903	3.19895e-08
	0.966912	1	0.992995
	5.89581e-07	2.08039e-07	0.996556
	0.29495	0.583948	0.1099
	0.11568	0.933449	0.807323
	0.216524	0.751652	0.820368

## Sheet: Fig. 5d
InSeq trials				OutSeq trials
cycle1_descending_pastOdor	cycle1_trough_presentOdor	cycle1_ascending_futureOdor		cycle1_descending_pastOdor	cycle1_trough_presentOdor	cycle1_ascending_futureOdor
0.00335465	0.0977442	0.000166333		0.014376	0.813716	2.91988e-05
0.992864	0.34089	0.540939		0.972375	0.434876	0.372718
3.24566e-05	0.934548	0.01122		0.307727	0.156158	0.641347
0.0483794	0.257047	0.286033		0.99279	0.156366	0.434827
0.0621725	0.431967	3.95691e-05		0.0589354	0.276719	0.415844
0.13836	0.199211	0.312751		0.320184	0.0573728	0.29947
0.475196	0.357092	0.120558		0.14568	0.0463378	0.474082
0.0636798	0.864667	0.487814		0.646026	0.297527	0.284914
0.0231033	0.873218	0.117419		0.0839859	0.070896	0.415872
0.0255645	0.694672	0.343157		0.560402	0.230284	0.132571
0.179889	0.886329	0.0211064		0.0935977	0.537496	0.525162
0.0152566	0.972857	0.394725		0.261705	0.503061	0.456289
0.00011115	0.310406	0.135588		0.171942	0.202044	0.130643
0.0951027	0.549569	0.0201365		0.306025	0.238772	0.563328
0.00207645	0.276298	0.236197		0.0607773	0.150603	0.274126
0.203558	0.80668	0.382032		2.75051e-05	0.18012	0.293021
0.00185992	0.397005	0.00458112		0.0532431	0.22474	0.128031
0.00122176	0.209228	0.135839		0.122647	0.317512	0.219518
0.0421225	0.683015	0.0397031		0.215717	0.426935	0.149568
0.0445038	0.568861	0.324725		0.403276	0.293862	0.138977
0.997096	0.384963	0.102547		0.853666	0.278881	0.334457
0.826694	0.195048	0.0941091		0.010952	0.674469	0.97259
0.0354704	0.934894	0.223679		0.999123	7.60493e-07	0.561025
0.000466351	0.707883	0.00734181		6.37471e-06	0.949907	2.77324e-05
0.894023	0.33337	0.480512		0.00251778	0.960057	0.726647
0.0782479	0.255098	0.0436111		0.00798837	7.87624e-06	0.0113228
0.40081	0.408958	0.268328		1.6234e-10	0.000146036	0.00385725
0.391332	0.716227	0.503217		0.261332	0.0850302	0.128575
0.0883986	0.349044	0.166829		0.187116	0.26124	0.0660428
0.103603	0.1861	0.291397		0.289949	0.426403	0.0525029
0.407193	0.40686	0.561126
1	0.405258	0.294989
0.000251133	0.81986	0.226003
0.20932	0.978998	0.371752
0.285822	0.524832	0.0986467
0.507759	0.338975	0.131132
0.601834	0.359288	0.199294
0.606283	0.300302	0.105946
0.0440884	0.708979	0.2568
0.0431086	0.374902	0.268628
0.0598749	0.33068	0.984248
5.28042e-06	0.323725	0.00301848
0.763932	0.425173	0.25252
0.052756	0.447764	0.300751
0.268176	0.383385	0.385251
0.296006	0.200736	0.259865
0.184894	0.340025	0.269143
0.033248	0.600301	0.222319
0.00265876	0.131956	0.461889
0.188653	0.904227	0.520553
0.148462	0.886057	0.353982
0.021822	0.375819	0.411491
0.121418	0.346147	0.344371
0.223109	0.530359	0.313436
0.155188	0.361386	0.200459
0.263055	0.41147	0.504569
0.387311	0.14709	0.405531
0.386234	0.35035	0.136628
0.190842	0.468617	0.231301
0.288881	0.343566	0.360134
0.012143	0.436914	0.401399
0.656497	0.637892	0.340965
0.501467	0.333753	0.248822
0.218826	0.724584	0.27528
0.0340814	0.304941	0.244452
0.361974	0.482729	0.11887
0.0190063	0.171641	0.330637
0.584891	0.42834	0.153136
0.707759	0.371711	0.336979
0.737136	0.306099	0.0956223
0.502199	0.292321	0.292982
0.867888	0.503864	0.281479
0.198246	0.266755	0.0950683
0.264291	0.390581	0.272192
0.42948	0.459454	0.23339
0.427745	0.368737	0.326617
0.405169	0.293562	0.438463
0.385333	0.271814	0.365121
0.320662	0.428345	0.530788
0.164387	0.349923	0.327837
0.238291	0.369502	0.478379
0.32066	0.246183	0.0324672
0.168582	0.451763	0.161486
0.356158	0.425041	0.448216
0.174426	0.253964	0.300872
0.394154	0.454078	0.591879
0.132863	0.292912	0.186998
0.343091	0.254595	0.320676
0.390792	0.578883	0.0119508
0.373887	0.329277	0.571101
0.355748	0.310287	0.429005
0.149782	0.307659	0.513677
0.117228	0.285229	0.106559
0.526713	0.379353	0.08923
0.137833	0.364235	0.110783
0.888125	0.117565	0.217177
0.0179344	0.218815	0.101031
0.114489	0.0150801	0.307294
0.0330303	0.41094	0.893512
0.0181331	0.307859	0.276276
0.0399766	0.299764	0.142522
0.000553795	0.0912223	0.0536662
0.0285417	0.1448	0.363532
0.0158785	0.654846	0.339988
0.0140143	0.585684	0.18105
0.00594942	0.466461	0.423063
0.0175718	0.559537	0.358635
0.00139819	0.462173	0.220881
0.230096	0.528636	0.596208
0.857382	0.398773	0.0422419
0.0165139	0.405108	0.350746
0.00152279	0.537695	0.131369
0.555551	0.27572	0.268988
0.00199126	0.956137	0.203701
5.0081e-05	0.478985	0.0415137
0.0785004	0.455373	0.25409
0.00593637	0.418735	0.273143
0.000260434	0.235895	0.00982417
3.3687e-05	0.662497	0.282569
0.00543321	0.601258	0.166829
0.949937	0.419565	0.963521
0.0648076	0.137521	0.0575226
0.00264399	0.509114	0.546667
6.98431e-05	0.559951	0.383532
0.000291722	0.338844	0.160248
3.807e-05	0.447306	0.315742
5.04483e-05	0.467619	0.979221
0.012868	0.334475	0.568041
0.339091	0.370983	0.245459
0.166523	0.486997	0.113396
0.375247	0.390794	0.0898115
0.538153	0.518157	0.0363728
0.288502	0.651603	0.241374
0.729011	0.337208	0.200551
0.202063	0.390285	0.0936092
0.439687	0.148283	0.466226
0.952744	0.667296	0.176569
0.574208	0.393814	0.655906
0.715601	0.700251	0.418974
0.197497	0.67887	0.00769956
0.0255256	0.213065	0.0920201
0.160732	0.0905335	0.0391708
0.0110896	0.978898	0.869513
0.358164	0.393428	0.0839186
0.00117304	0.236673	0.0164212
0.320825	0.574045	0.512517
0.0843117	0.688008	0.0259886
0.377676	0.452304	0.295422
0.110661	0.985991	0.561738
0.201882	0.318771	0.167474
0.107399	0.647321	0.662601
0.390574	0.205321	0.202368
0.375059	0.351331	0.214667
0.302541	0.448043	0.462904
0.0182262	0.598323	0.175099
3.4229e-07	0.990981	0.82571
1.54111e-07	0.593164	5.51111e-15
0.00678595	0.99036	0.000120667
0.895371	0.310985	0.0983346
0.000735091	0.827117	0.560898
0.994867	0.710845	0.0053607
0.184575	0.951299	0.331653
0.130158	0.978113	0.993237
0.000127794	0.762683	0.0194156
0.612691	0.357187	0.0216561
0.00542777	0.986338	6.07927e-12
0.000810923	0.895771	0.00917086
2.5862e-08	0.892051	0.927525
4.85197e-05	0.69887	2.84627e-06
1.11344e-08	0.926649	0.00742578
0.000937818	0.639879	2.72514e-05
0.998383	0.792198	1.18493e-06
1.3733e-05	0.879705	4.26436e-05
6.64508e-05	0.968249	0.0632384
0.995501	0.400646	0.014694
0.000402176	0.961328	3.40314e-11
0.311815	0.782324	9.17454e-06
0.999368	0.892425	0.00698674
0.955292	0.568072	0.0770467
0.659664	0.991643	0.00149741
0.00148464	0.972101	3.68686e-06
0.581256	0.98034	0.000771995
0.999973	0.966381	9.31899e-06
0.990687	0.346384	1.07991e-05
0.912729	0.957353	0.0365592
4.03371e-09	0.954137	3.94587e-06
0.00346983	0.566115	0.126632
0.844454	0.791108	1.72067e-06
0.956831	0.993027	0.0946837
0.0466746	0.531851	0.0316649
0.00331866	0.994927	0.800607
0.839149	0.492806	0.720539
0.998629	0.384137	0.00817755
0.000176784	0.140566	1.21256e-07
0.00326351	0.990768	0.0273766
3.21731e-05	0.583729	0.0216086
7.38613e-06	0.997952	0.000692377
0.314385	0.989837	0.000147999
0.000148176	0.743375	0.716314
0.15576	0.953063	0.0835534
0.000358705	0.998377	0.0872483
0.88583	0.935099	0.432272
4.17891e-06	0.857918	0.055942
0.314802	0.994972	0.00118413
0.280488	0.951697	0.0833934
0.00265304	0.57697	0.122618
1.30345e-06	0.970011	0.00118985
0.518454	0.543571	0.263845
0.0703982	0.27156	0.00126952
4.05089e-07	0.79728	0.447204
0.00879709	0.967641	0.0272531
0.000348939	0.795499	0.00696319
0.0520215	0.974501	0.998884
0.610098	0.431199	0.199299
0.938212	0.927821	0.00696741
2.54443e-12	0.325177	0.341852
0.00512979	0.999894	0.454781
0.65673	0.995011	0.0170807
0.23184	0.995077	0.000537462
0.250008	0.808002	0.137892
0.144398	0.530235	0.267251
0.327226	0.334891	0.194201
0.0356498	0.300972	0.239353
0.944478	0.206647	0.215188
0.874518	0.294272	0.964284
0.276664	0.258976	0.164056
0.998523	0.336099	0.0187332
0.0669519	0.209827	0.267787
0.151283	0.281755	0.717053
0.0554037	0.467951	0.238289
0.163141	0.224621	0.143448
0.390152	0.320204	0.473781
0.190219	0.225748	0.253326
0.0999125	0.376666	0.212544
0.106733	0.333098	0.167784
0.48765	0.350422	0.630115
0.149834	0.233578	0.377391
0.397142	0.29675	0.230392
0.402234	0.162009	0.233401
0.161342	0.276156	0.285888
0.142025	0.267187	0.320351
0.536168	0.279624	0.482251
0.424068	0.386615	0.281995
0.0940636	0.215961	0.261297
0.362236	0.323217	0.210137
0.605451	0.525699	0.177569
0.324351	0.277482	0.200091
0.47399	0.432987	0.0254936
0.149861	0.247242	0.0911378
0.123636	0.255223	0.320273
0.356997	0.341506	0.279672
0.617813	0.431825	0.601458
0.202577	0.259058	0.329729
0.022903	0.375557	0.581227
0.121208	0.239632	0.236403
0.105557	0.807997	0.240112
0.250713	0.336682	0.415719
0.386527	0.219484	0.499289
0.031142	0.228531	0.470493
0.281999	0.258578	0.279357
0.593516	0.638356	0.417422
0.130896	0.981629	0.241347
0.0399582	0.26138	0.070414
0.0199645	0.241665	5.15909e-05
0.258453	0.372902	0.0852113
0.0245994	0.149947	0.0800744
0.161044	0.41198	0.0609951
0.354649	0.152825	0.527471
0.00170998	0.401225	0.0710954
0.531549	0.837271	0.211934
0.258689	0.268	0.40329
0.301974	0.212747	0.0357843
0.152606	0.531015	0.0848823
0.305709	0.219199	0.228304
0.210249	0.662281	0.594361
0.224276	0.231527	0.0540431
0.251461	0.704687	0.459793
0.230218	0.462146	0.159382
0.250938	0.362596	0.0555683
0.230565	0.523079	0.3945
0.290579	0.707862	0.464193
0.294784	0.625855	0.280197
0.253565	0.177575	0.103998
0.437307	0.604948	0.38842
0.215791	0.209964	0.124465
0.372864	0.196772	0.359391
0.402699	0.268501	0.249816
0.112065	0.469236	0.0907396
0.385481	0.847031	0.447537
0.291058	0.420999	0.331535
0.175789	0.270704	0.289892
0.311182	0.421247	0.0630435
0.1856	0.245342	0.445937
0.222087	0.883663	0.0890619
0.238348	0.392885	0.412786
0.219655	0.156409	0.093975
0.179404	0.859201	0.209228

## Sheet: Fig. 6ab
Pre-stimulus										Cycle 1										Cycle 3										Cycle 5
Descending			Trough			Ascending				Descending			Trough			Ascending				Descending			Trough			Ascending				Descending			Trough			Ascending
Past odor	Present odor	Future odor	Past odor	Present odor	Future odor	Past odor	Present odor	Future odor		Past odor	Present odor	Future odor	Past odor	Present odor	Future odor	Past odor	Present odor	Future odor		Past odor	Present odor	Future odor	Past odor	Present odor	Future odor	Past odor	Present odor	Future odor		Past odor	Present odor	Future odor	Past odor	Present odor	Future odor	Past odor	Present odor	Future odor
cycle-2_descending_odorPast	cycle-2_descending_odorPresent	cycle-2_descending_odorFuture	cycle-2_trough_odorPast	cycle-2_trough_odorPresent	cycle-2_trough_odorFuture	cycle-2_ascending_odorPast	cycle-2_ascending_odorPresent	cycle-2_ascending_odorFuture		cycle1_descending_odorPast	cycle1_descending_odorPresent	cycle1_descending_odorFuture	cycle1_trough_odorPast	cycle1_trough_odorPresent	cycle1_trough_odorFuture	cycle1_ascending_odorPast	cycle1_ascending_odorPresent	cycle1_ascending_odorFuture		cycle3_descending_odorPast	cycle3_descending_odorPresent	cycle3_descending_odorFuture	cycle3_trough_odorPast	cycle3_trough_odorPresent	cycle3_trough_odorFuture	cycle3_ascending_odorPast	cycle3_ascending_odorPresent	cycle3_ascending_odorFuture		cycle5_descending_odorPast	cycle5_descending_odorPresent	cycle5_descending_odorFuture	cycle5_trough_odorPast	cycle5_trough_odorPresent	cycle5_trough_odorFuture	cycle5_ascending_odorPast	cycle5_ascending_odorPresent	cycle5_ascending_odorFuture
-0.687946	2.45116	-1.07631	-0.0303722	-0.755428	0.0315428	1.52304	-1.04996	0.403549		-0.812176	-0.835624	0.682562	0.490244	-0.700914	0.481471	-0.825274	-1.05793	-1.08171		-0.742382	-0.805019	2.2989	1.9577	-1.01168	-0.79992	-0.39797	-0.796654	0.653801		2.0685	-0.932661	-0.498097	-0.824759	-1.05826	-1.08167	-0.0823917	-0.677446	-0.041164
2.41495	-0.556786	-1.00459	3.04977	-1.04169	-1.08154	2.10252	-1.04348	-1.02685		3.05138	-1.04654	-1.07129	-0.00300829	0.188929	-0.202758	-0.825033	-0.680248	0.951038		-0.812281	-0.6597	0.197583	-0.402443	-1.04449	-1.06238	-0.77104	-0.577934	0.170168		0.0540472	-0.0941285	0.634927	-0.713595	-0.417416	0.700119	-0.825216	-1.05845	-1.08228
-0.825269	-1.05863	-1.08232	0.304719	-0.950865	0.470622	-0.793857	-0.566932	1.27308		-0.825147	-0.682704	1.69377	-0.794487	2.36154	-0.968551	-0.762995	-1.0472	-1.04016		2.64821	-0.88045	-0.954502	0.332087	-0.711644	0.661004	-0.619282	-0.711431	0.392241		-0.160968	-0.254199	0.113225	-0.0439356	-0.889815	0.168882	1.92093	-0.705535	-0.716233
-0.823423	1.24261	-0.297785	2.79864	-0.950091	-0.978741	-0.799516	1.5311	-0.298103		-0.636376	-0.588689	0.667958	-0.824773	-0.117913	0.463438	-0.818097	-0.149614	-0.0071447		-0.523321	-0.0725901	0.125755	0.303731	-0.958347	-0.23354	-0.679301	-0.0766245	0.245275		-0.137239	-0.390945	0.505722	0.398699	-0.681055	-0.284448	-0.450434	-0.396306	0.0771185
3.05977	-1.05315	-1.08223	2.433	-0.453209	-1.08208	1.5721	-1.04395	-0.505334		-0.58252	-0.177631	-0.0265467	-0.355969	0.522243	-0.166238	-0.825249	-1.05672	-1.08219		0.540948	1.20091	-0.979371	-0.803761	-0.435562	0.395711	0.32819	-0.70073	-0.242027		0.260701	-0.393338	-0.207696	1.90572	-0.510167	-0.779067	0.0987191	-0.683676	-0.105288
1.83178	-0.634284	-0.413002	2.66292	-0.861865	-0.933461	-0.726136	-0.834672	-0.986082		-0.285043	0.285661	-0.279329	-0.810186	-0.329574	1.33112	-0.808793	0.274426	0.0932846		0.797989	-0.551105	0.124451	-0.47772	-0.247311	-0.0375592	0.903192	0.287182	-0.500972		0.250752	-0.578923	-0.192653	-0.678092	-0.257431	1.07552	1.62111	0.126265	-0.930181
0.313082	-0.764208	0.367722	-0.595002	0.229883	0.606856	-0.433818	-0.603594	-0.220545		1.03014	-0.665657	-0.557272	-0.608329	0.248224	0.809737	0.242275	0.725205	-0.629163		-0.820218	-0.54828	0.686053	-0.82463	1.477	-0.264504	1.80976	-0.100821	-0.946074		2.03375	-0.75175	-0.724297	0.10284	-0.583362	0.611753	0.151829	0.149767	-0.409718
2.92938	-0.922257	-1.08031	-0.321447	0.0631261	0.231354	-0.813139	2.58964	-1.08228		-0.576635	1.79206	-0.644937	-0.309683	2.1058	-1.07618	-0.711413	-0.139604	0.751342		0.232247	-0.195801	0.0412323	0.767781	-0.861596	0.237229	-0.659708	-0.764139	0.737023		-0.688437	-0.445306	0.730786	-0.0575544	-1.02911	-0.329419	-0.410644	-0.643025	0.226296
2.79656	-1.0036	-1.04077	1.08728	-0.861285	-0.142517	0.0883151	1.21694	-0.794112		-0.735067	-1.00529	-0.996462	-0.73714	2.13709	-0.902583	-0.290352	1.40221	-0.640963		-0.577298	2.15756	-0.895911	1.94316	-0.183307	-0.998954	0.665071	-0.683795	-0.354872		-0.0536104	-0.735005	0.327221	0.903247	-0.792187	0.0808912	2.64642	-0.949957	-0.908168
2.90821	-1.0526	-1.0765	3.03658	-1.04549	-1.0814	-0.777244	-0.126469	-0.102019		-0.725457	-0.071779	0.234176	-0.589106	1.48367	-0.836863	-0.143576	0.0081785	0.20758		2.91368	-0.925954	-1.07918	2.7198	-1.04121	-1.07338	1.00833	-0.304477	-0.354198		-0.741786	-0.843934	0.347348	2.52534	-1.00042	-0.902953	1.11939	-0.693304	-0.332551
1.5046	-0.310018	-0.670232	-0.59079	-0.122813	0.80693	0.259761	-0.502322	-0.319441		-0.122895	-0.110477	0.374937	-0.798066	2.18507	-0.795841	-0.680055	2.34495	-1.003		-0.824608	0.937532	0.52102	-0.824764	-0.92958	0.77476	-0.818209	1.38734	-0.060679		-0.146135	0.665816	-0.492365	0.054632	-0.713643	0.212875	0.791578	-0.114056	-0.386115
-0.63041	-0.500639	0.443471	2.96223	-1.00569	-1.07266	1.30324	0.40959	-0.949802		-0.765704	-0.541274	0.904949	-0.762322	2.50174	-1.04295	-0.149095	-0.225995	0.401423		0.315055	-0.904988	-0.137368	0.575178	-0.987807	-1.03738	0.0168487	-1.01091	-0.311054		0.819073	-0.671764	-0.597587	-0.676041	-0.441751	0.0386041	-0.338668	-0.316209	-0.00030202
2.45659	-0.942263	-0.793671	-0.823612	1.49562	-0.795167	0.704916	-0.0142965	-0.105975		-0.82484	-0.678402	1.24917	-0.77672	0.0773649	-0.2964	-0.812767	1.55231	-0.572663		0.142225	0.11522	-0.306609	0.784277	0.51072	-0.717939	-0.81551	0.827693	0.268342		-0.737128	-0.330011	0.0556835	2.06724	-0.899302	-0.823564	0.169047	1.20566	-0.753443
-0.754513	-1.01116	0.858756	0.0201333	-0.224051	-0.279949	-0.808503	0.403062	-0.0156663		-0.453944	0.764425	-0.190329	0.932751	0.952631	-1.08174	-0.46043	2.07074	-1.00664		-0.133123	-0.254957	-0.050449	-0.600495	-0.86789	0.637904	-0.794934	0.949481	-0.18685		-0.393104	1.99192	-0.91698	-0.732342	-0.41427	0.109972	-0.586096	-0.683196	-0.0503326
-0.640248	-0.762596	0.122748	0.247515	1.56863	-1.06127	1.55762	0.183908	-0.972913		-0.817166	2.55741	-1.05405	1.08884	-0.0474607	-0.532401	-0.529833	0.666229	-0.194478		1.80534	-0.308593	-0.773608	-0.769548	0.418582	0.0218099	0.326674	-0.657008	-0.316896		-0.0637726	0.205963	0.24774	0.577933	-0.0816329	-0.611007	1.20078	-0.892465	-0.644872
0.412648	0.148588	-0.17644	-0.602259	-0.915068	0.226647	-0.785734	-0.197783	0.997796		-0.0304779	-0.571686	0.243586	-0.818926	1.89358	-0.509824	-0.716054	0.240715	0.353712		-0.492539	-0.38369	0.706522	-0.701097	-0.508121	0.421748	2.78677	-1.03286	-1.07912		-0.590795	0.722864	0.146137	-0.356205	-0.915562	0.0975888	0.712169	0.105872	-0.677082
2.99633	-0.981474	-1.08205	1.66893	-0.783269	-0.355956	-0.782383	2.14453	-0.845021		-0.818012	-0.233585	0.142943	0.126093	0.394293	-0.593434	-0.824876	-1.05574	-1.06512		-0.583374	2.37079	-1.08012	-0.507227	0.718335	-0.177881	-0.799613	1.57886	-0.833688		-0.819404	-0.983365	-0.499795	-0.517549	-0.641535	-0.219204	-0.771362	-0.874025	0.135255
-0.825274	-1.05861	-1.08233	-0.097942	0.607386	-0.57735	-0.708827	-0.909052	-0.311697		-0.820504	-1.05833	-1.08231	1.04681	-0.292915	-0.351145	-0.636531	-0.679042	-0.57172		0.9503	-0.277671	-0.285044	-0.813838	0.74751	-0.161878	-0.753217	-0.127885	-0.180452		1.97941	-0.898407	-0.797405	-0.818434	-0.811115	0.288978	1.83795	-0.97099	-0.770787
-0.723029	2.40191	-1.02807	1.61796	-0.623223	-1.08219	-0.814193	-0.989173	-0.645894		-0.660806	-0.17584	0.184096	-0.568024	1.441	-0.28648	-0.788694	2.14574	-0.933093		-0.371908	1.34029	-0.565012	-0.800678	0.739384	-0.277642	-0.813092	0.0198091	0.567242		1.53357	-0.882499	-0.673419	-0.808763	-0.837441	0.226403	-0.825186	-0.938543	-0.510559
-0.786063	1.64835	-0.518473	-0.776064	1.0032	-0.541741	-0.47941	0.140545	-0.0680918		-0.651508	1.29085	-0.788474	0.399714	1.02324	-0.857072	-0.0543024	-0.121649	0.138296		-0.265522	1.85996	-1.00637	-0.82364	-0.0924341	-0.774714	-0.825059	-0.83446	-0.185231		-0.479246	-0.317333	0.441379	-0.818183	-0.684023	0.0159317	-0.67099	0.145472	-0.519742
2.40531	-0.504649	-1.05247	-0.817986	-0.745275	1.42752	-0.525633	-1.02843	-0.143357		3.06791	-1.05733	-1.08231	-0.797576	0.350222	0.0480996	-0.100767	1.19307	-0.696863		1.72461	-0.48452	-0.694067	-0.240714	-0.711005	-0.0401665	0.204208	0.040485	-0.535677		-0.586397	-0.251712	0.699444	-0.753763	-0.311302	0.249543	-0.547393	-0.185446	0.61474
-0.754613	2.53216	-1.0798	1.6716	0.245263	-1.07244	0.165848	-0.357724	-0.00509476		2.40257	-0.428518	-1.08016	0.675515	-0.344809	-0.340558	-0.622206	1.23674	-0.728582		-0.628412	2.04523	-0.83623	-0.590757	2.29876	-1.0193	-0.825033	-0.791154	-0.775951		-0.764463	0.02986	-0.196422	1.33501	-0.94612	-0.645269	-0.77891	-0.385544	-0.428305
0.0379836	1.7916	-1.08233	0.487577	0.0740284	-0.175551	-0.820335	-0.0905305	-0.406132		-0.686779	-0.603644	1.06435	-0.818168	2.36281	-0.955931	-0.796947	-0.218048	-0.241533		3.05895	-1.05354	-1.07634	-0.791583	0.382534	0.153172	-0.559489	0.682078	-0.105744		-0.605292	0.715338	0.00626721	-0.245664	-0.671286	-0.084204	-0.819929	-0.565195	-0.62474
-0.82527	-0.84849	0.633986	-0.819574	2.59375	-1.08105	-0.717317	-1.03483	-0.0927289		-0.823453	-1.05842	-1.08216	0.231309	1.53202	-1.04312	2.11723	-0.196344	-1.05474		2.33318	-0.47372	-0.996141	-0.823209	-0.998916	-0.442926	-0.777383	-0.146742	0.561028		-0.170823	0.808259	-0.538684	1.24165	-0.653555	-0.589662	0.862857	-0.751607	-0.498097
2.99733	-1.03554	-1.04047	1.57556	0.328618	-1.06986	-0.824893	-0.993555	-0.399292		2.66546	-0.947706	-0.861726	-0.823566	0.161409	0.205974	-0.788691	-0.856663	0.723896		-0.815571	2.05722	-0.727851	-0.821559	-1.03785	-1.06445	-0.708203	-1.03455	-1.05331		-0.0302549	-0.862042	0.0108661	-0.825229	-1.05839	-1.08186	-0.472936	1.31652	-0.650945
-0.825119	-1.05863	-1.0823	-0.589551	-0.77611	-0.430471	2.98399	-1.05778	-1.0817		-0.519754	-0.166449	-0.302875	-0.814698	-0.125046	1.69065	1.48836	-0.845996	-0.918403		-0.0365352	-0.461901	0.312572	-0.817191	-1.02769	-0.952651	-0.608785	0.162798	0.983986		-0.665296	0.564658	0.372414	-0.167329	-0.302219	0.462121	-0.73778	0.528263	0.500262
-0.824091	-1.05861	-1.07893	-0.240711	0.410966	-0.15685	-0.681659	-1.04627	-1.07838		0.739695	-0.923077	0.851118	-0.496614	0.438038	-0.18028	0.189579	0.109779	-0.0736992		-0.725998	0.250301	1.08333	-0.778993	0.378842	1.09585	-0.678704	-0.726605	-0.225828		-0.185614	-0.863679	-0.927561	-0.616488	0.0417927	0.524869	-0.58865	2.07888	-1.05147
-0.302519	0.285762	0.426289	-0.659606	0.54792	0.79543	-0.803037	0.71195	0.744442		0.702689	0.291144	-0.244944	-0.732999	1.56255	-0.10501	-0.694049	0.372139	0.809241		-0.07273	0.553354	0.0143414	-0.618186	-0.334484	-0.390405	-0.274354	-0.162597	0.516908		0.213666	0.00782703	0.139914	-0.639669	0.445977	0.705061	-0.594439	0.586975	0.716653
0.0379452	-0.552533	-0.769757	-0.28049	0.335902	-0.615895	3.02605	-1.02648	-1.06675		-0.48012	0.454015	0.695276	0.638135	0.218771	-0.197401	0.0721927	0.877184	-0.455232		-0.285083	0.139306	0.375398	-0.411053	0.414067	0.733476	1.3328	-0.745739	-0.330531		-0.131607	0.731202	-0.24625	-0.429397	0.511262	0.585751	-0.56386	-0.671188	-0.13082
-0.789362	-0.827558	-1.01008	0.690946	0.530719	-0.733751	1.15717	0.0565479	-0.430462		-0.420753	-0.947715	1.05149	2.24002	-0.377558	-0.992796	0.137896	0.607321	0.0130178		-0.0804861	0.357328	0.406085	-0.0539815	-0.024736	0.445161	-0.626869	0.415621	0.842289		0.989834	-0.58602	-0.221337	-0.569823	-0.650008	-0.378619	0.171317	-0.254379	0.406253
-0.269082	-0.136318	-0.329225	0.573244	-0.690773	-0.86209	-0.654252	0.132648	-0.0814795		0.76462	-0.0315571	-0.336003	0.0783502	0.430358	0.146334	-0.694122	-1.01441	1.02692		-0.638499	0.280561	0.903053	-0.142253	0.313773	0.580657	0.094743	0.591279	-0.349835		0.697319	-0.0204327	-0.498031	-0.111533	0.2418	0.284318	-0.45541	0.06188	0.601665
-0.822227	-1.05785	2.67182	-0.485902	1.39615	-0.183736	-0.695828	0.0790747	0.0746011		3.07924	-1.05863	-1.08234	-0.614157	0.424497	0.901871	0.327755	0.315183	0.0265176		-0.681106	0.324052	1.10278	-0.821861	-1.05838	-1.07514	-0.517315	0.499313	0.711513		-0.384265	-0.248772	0.462664	-0.16375	-0.144033	0.29777	-0.672969	-0.225678	-0.29977
-0.297961	0.232869	0.460148	-0.802529	-0.288114	-0.756844	-0.409865	0.292379	0.563401		-0.824293	-1.05859	2.67065	-0.568767	1.94182	-0.662177	-0.150106	0.849261	-0.232796		-0.101566	-0.445061	0.140985	-0.668618	0.183105	1.06773	-0.342206	-0.633982	-0.231227		-0.686343	-0.530622	-0.177782	-0.345993	-0.209008	-0.519713	-0.475688	-1.0557	-1.08221
1.11218	-0.0412415	-0.735244	0.782839	0.153459	-0.218088	-0.0964049	-0.699327	-0.378645		-0.00797905	-0.864078	-0.725216	-0.787021	2.52422	-1.04172	-0.247217	0.0284297	0.315069		0.403973	-0.20418	0.461616	-0.309136	0.184149	0.633575	-0.327905	0.311004	0.719605		-0.82061	-0.984751	-0.175585	-0.562039	-0.104972	0.350881	-0.529497	0.371252	-0.500038
0.280767	-0.387635	-0.926868	-0.190249	1.06497	-0.642932	1.60095	-0.875694	-1.07036		0.290722	0.11463	0.083965	0.101201	0.8621	-0.652493	-0.611684	-0.378559	-0.711526		0.578271	0.62057	-0.649978	1.21634	-0.392985	-0.690051	-0.74747	-0.326172	-0.290444		0.670685	-0.296154	-0.115786	-0.486548	-0.673014	-0.748917	1.05459	-0.576222	-1.01662
-0.823794	-1.05854	2.65761	1.41693	-1.05388	-1.08226	2.31444	-0.371856	-1.06303		1.15728	0.0381188	-0.379834	-0.547212	0.181919	1.09137	1.41323	-0.036894	-0.589413		0.240257	-0.15943	0.308984	0.0738944	0.16053	0.483452	0.500133	-0.352748	-0.17721		1.40183	-0.284827	-0.943736	0.23248	-0.0623586	-0.375207	0.536421	0.544786	-0.795292
-0.771061	-0.951205	1.95406	0.0145562	0.968652	-0.286327	-0.308591	0.239294	0.276385		1.5246	-0.801927	-0.789498	0.744549	0.25626	-0.276191	-0.0502617	0.0157749	-0.333197		1.08761	-0.475694	-0.615583	-0.496924	1.58323	-0.379763	-0.287586	-0.168681	0.501424		0.0131314	-0.120705	0.0877092	0.742391	-0.411142	0.0230303	0.499357	-0.595371	-0.328709
-0.570695	0.00333036	0.0528401	0.547781	-0.288248	-0.876664	-0.824745	-1.05777	2.67493		1.54197	-0.344225	-0.601323	-0.356465	0.0403879	0.617679	1.54738	-0.0349929	-0.684086		-0.445591	0.178033	0.0730906	0.69008	-0.200641	0.103243	-0.61389	-0.236809	0.853289		2.60708	-0.881589	-0.961178	0.0423479	-0.171429	-0.338033	-0.705954	-0.816589	-0.628355
-0.617888	-0.92581	-1.00244	0.244523	-0.0187555	0.409759	2.27761	-0.499538	-0.907223		-0.65313	0.77025	0.632084	-0.14658	1.53603	-0.644249	0.0288528	-0.562371	-0.117033		-0.0151019	-0.44046	-0.492667	0.0873077	-0.0336567	0.36858	0.244093	-0.519111	-0.12112		-0.806309	-1.03626	2.62614	0.411626	-0.693194	-0.568302	-0.581007	-0.08984	0.672688
-0.802917	-1.02625	0.251136	-0.818207	-1.04101	-1.06767	-0.807428	-0.958362	-0.871334		-0.656956	-0.231062	0.828447	0.697712	0.313403	-0.481574	0.490095	-0.390359	-0.0725711		-0.167194	0.262702	0.649048	-0.444647	0.76499	0.403865	-0.0711498	-0.141476	0.981553		-0.272524	-0.167077	0.448618	-0.661259	0.953364	0.438412	-0.376051	0.735655	0.0830956
2.01811	-0.752737	-1.07068	0.731509	-0.611204	-0.597123	-0.759715	-1.05859	-1.08229		-0.591491	-0.260788	1.53995	-0.292422	0.151564	0.771658	-0.796203	-1.05139	2.61742		-0.361093	-0.188078	0.850424	0.133369	-0.254596	-0.0303392	-0.493042	-0.319382	1.49629		-0.680138	-0.225123	1.3685	-0.493282	-0.0143871	1.23051	-0.654945	0.555468	0.581565
1.63002	-0.576045	-0.182832	-0.592787	0.165287	1.18302	-0.438569	-0.363252	1.43233		-0.825253	-1.05863	2.67661	0.457434	0.126108	0.178923	-0.290526	-1.03224	-1.07099		1.48854	-0.665259	-0.371099	-0.362378	-0.419309	0.433572	-0.209044	-0.303691	0.657037		-0.486716	-0.311139	0.332813	0.0501059	-0.165169	-0.322626	-0.581619	-0.0740156	0.622589
-0.721985	-0.767215	0.192639	-0.378862	0.648929	0.491802	-0.277892	1.25894	-0.230776		2.15751	-0.826273	-1.0382	-0.270319	0.497381	0.457233	1.65906	-0.70254	-0.133121		-0.718228	-1.05852	-1.08222	-0.200111	-1.03858	-1.06832	-0.456242	-0.175923	1.3342		-0.514653	-0.572274	-0.0873034	0.238611	-0.220186	0.633382	-0.823392	-1.0582	-1.04733
1.18813	-0.999038	-1.05223	1.7961	-0.778561	-0.146952	-0.825206	-1.05863	2.67657		-0.619287	-0.289603	-0.359306	-0.333138	0.580056	0.510712	-0.113055	0.196802	0.0481776		-0.311763	-0.482495	1.31578	-0.50216	-0.35334	0.329111	-0.245382	-0.281343	0.262014		-0.29895	-0.522494	0.577546	-0.629009	-0.598273	-0.194516	-0.667063	-0.434525	0.950612
0.132033	-0.0483742	-0.916662	-0.778199	-0.134547	-0.273302	1.58576	-0.0932406	-0.823543		0.221825	0.0657482	0.191876	-0.272498	0.344445	0.133503	-0.705628	-0.468508	0.365811		-0.192671	0.0170113	-0.685708	0.5316	-0.162254	-0.221345	2.68781	-0.968586	-1.01089		0.568357	-0.459375	0.104445	-0.751393	-0.861301	-0.11533	-0.259932	-0.278195	0.862227
-0.813167	-0.586192	-0.0818052	0.609378	0.180036	-1.06206	-0.690971	-0.486837	-0.284105		0.330486	0.051754	-0.127116	-0.23978	-0.323993	0.0976051	0.157999	0.451923	-0.105512		-0.253154	0.00900979	-0.507073	0.159948	-0.60741	-0.221523	-0.498971	0.238116	-0.618273		-0.625775	-0.741082	1.65835	-0.769685	-0.521711	0.567963	-0.385004	-0.646775	0.375458
-0.780196	-0.58839	0.900729	-0.458544	-0.97522	1.9197	-0.494117	0.31911	0.45468		-0.103353	-0.574306	0.483294	-0.741839	0.185762	0.522486	0.0390597	0.631305	-0.0706347		1.71181	-0.571059	-0.509084	1.91521	-0.922288	-1.02957	-0.399751	-0.719579	1.18817		-0.714862	-0.499693	0.215463	0.0338048	-0.359485	-0.0866276	0.0630743	-0.076489	0.00852006
2.44372	-0.874424	-1.00155	1.54106	0.160818	-1.04271	-0.819204	0.552313	-0.00175126		-0.695457	-0.960074	0.590754	0.303754	1.13829	-0.692098	-0.6724	0.175038	-0.246646		-0.0158658	-0.561489	0.2806	1.99237	-0.711466	-0.924611	0.0112908	0.0801747	-0.0913919		-0.261165	-0.724389	0.127558	-0.780784	-0.365083	0.178608	-0.113536	-0.118211	0.645202
0.0323056	-0.687253	0.654405	-0.815028	1.50947	-0.325031	-0.117909	-0.282927	0.299499		-0.814893	0.311149	0.471006	2.1996	-0.575709	-0.937276	-0.48277	-0.832095	0.653891		0.0980849	-0.467263	0.1536	-0.0555109	-0.666848	-0.340056	-0.704073	-0.18594	0.553652		-0.370555	-0.761614	1.11095	-0.49993	-0.784107	0.332762	-0.591884	-0.453053	1.13135
-0.798524	-0.888607	-0.435495	-0.808761	-0.525625	-0.036806	0.234056	-0.6488	-0.641181		-0.0886749	-0.775747	-0.0503544	-0.538979	2.25058	-1.02654	-0.761845	-0.0204067	0.874409		1.48448	-0.625199	-0.891776	-0.0799911	0.431815	-0.169391	0.200983	-0.53646	0.339103		-0.236654	0.121377	0.40681	-0.732401	-0.529968	-0.127794	0.662227	-0.645849	-0.619723
-0.812925	-0.576758	-0.061825	-0.746972	-0.392331	0.11158	-0.81914	-0.530976	0.651028		-0.245603	0.684309	-0.172874	-0.60882	2.18408	-0.918391	-0.627095	0.277898	0.248273		1.93323	-0.685618	-0.943227	-0.340583	0.322975	-0.278683	-0.28819	-0.691375	-0.200659		0.0892511	0.0257675	-0.0223629	-0.763002	-0.272043	0.17624	-0.0258525	0.45716	0.0313895
-0.545731	-0.877424	1.26635	-0.82415	-0.638245	-0.896677	-0.447259	1.79832	-0.921453		-0.740069	0.84725	0.030337	-0.133347	0.316759	0.108953	-0.0756965	-0.169841	0.464449		-0.543441	-0.81044	0.670628	0.162176	-0.722892	-0.130142	-0.745043	-0.0491977	0.343662		0.582251	0.0371949	-0.252728	-0.804993	-0.682127	-0.127901	-0.788104	0.340396	0.46834
-0.548432	-0.758722	0.710248	-0.285932	-0.652374	0.0334257	2.9197	-0.974836	-1.06968		-0.351196	-0.87722	0.845548	-0.281003	0.208167	0.400491	-0.759005	0.157415	0.212146		-0.183509	-0.709513	-0.454392	-0.500668	-0.799623	-0.524737	0.0125151	0.031691	0.0848529		0.0981417	-0.640685	-0.319106	-0.143644	-0.168047	0.00912075	-0.731833	0.334844	0.264409
2.71989	-0.860703	-1.06858	-0.820292	-0.729671	-0.123493	-0.785268	-0.434976	0.430418		0.0458576	0.446333	-0.0726886	-0.310087	0.882328	-0.469619	-0.710656	0.959485	0.0958608		-0.189606	-0.420165	-0.0491472	-0.0494663	-0.436953	-0.145079	-0.230528	-0.403028	0.0795917		2.0339	-0.806853	-0.990389	-0.055471	-0.666849	-0.340042	-0.404552	-0.668902	0.55891
-0.242126	0.0121547	0.882451	-0.338891	-0.743346	0.303298	-0.727782	0.0897136	-0.59751		-0.21934	-0.293594	-0.144832	-0.0835182	0.263937	0.123247	1.28859	-0.356507	-0.328816		3.07623	-1.05805	-1.08233	0.125259	0.248007	-0.084893	-0.8044	0.239556	0.548762		0.792769	-0.596231	-0.819847	-0.54687	-0.336256	0.896849	0.621819	0.0818747	-0.111748
-0.822191	-0.689827	0.159901	-0.272084	0.194545	0.059846	-0.535208	-0.704106	-0.649912		0.201831	0.456103	0.0307017	-0.0501658	0.44723	-0.0342616	-0.297075	0.00576087	0.814326		-0.270666	-0.781058	-0.0161358	1.63237	-0.386675	-0.879574	-0.15669	0.57727	-0.0117339		2.63653	-0.920733	-1.03801	-0.434378	-0.103554	-0.317799	0.113007	0.296827	0.00517097
2.70388	-1.00744	-1.07329	-0.550058	-0.688248	-0.287937	0.90183	-0.136061	-0.463515		0.68699	-0.0983818	-0.278099	-0.263237	-0.520323	0.4036	-0.686729	-0.566151	0.442042		2.83849	-0.995199	-1.07226	-0.271588	-0.196542	0.0928423	-0.151394	0.122154	0.324387		-0.79433	-0.727553	-0.20532	3.05338	-1.0488	-1.08219	-0.416217	-0.449438	-0.472707
-0.8212	-0.873792	-0.115468	-0.31617	-0.641033	-0.384888	0.306892	-0.217443	0.159783		0.682785	-0.740392	-0.1026	-0.652871	0.22355	0.233872	0.705607	0.603722	-0.568754		-0.118943	0.000182851	0.248026	0.0355841	-0.401513	-0.330343	-0.759343	-0.634265	0.466525		1.88554	-0.673185	-0.916956	-0.350815	-0.0951527	0.179254	-0.236115	-0.217348	0.255913
-0.528909	-0.666687	0.351429	-0.792571	-0.351631	0.257174	-0.0118973	-0.363472	-0.374756		-0.0801279	-0.567609	-0.184701	-0.747794	0.656371	0.623978	0.0764348	-0.389957	-0.212883		1.06962	-0.491818	-0.220293	-0.669152	2.27034	-1.07868	0.24784	-0.141833	-0.0510232		1.35786	-0.113468	-0.783391	-0.212236	-0.473304	-0.100712	0.0822586	-0.711757	0.1365
-0.76871	2.33676	-0.8756	-0.781845	2.50781	-1.0686	1.92715	-0.532444	-0.910202		0.302669	-0.081021	-0.164876	-0.673294	0.198722	-0.119446	0.433464	-0.959599	0.271398		2.41423	-0.738363	-0.973655	-0.656345	-0.54829	0.196201	-0.500879	-0.418608	0.207234		-0.0450214	-0.635931	-0.145068	-0.728034	0.215392	0.396313	0.645578	-0.0991163	-0.589437
-0.719596	2.00828	-0.621825	1.64774	-0.232139	-0.787622	-0.805849	2.16874	-0.898077		-0.777861	0.833447	0.17648	-0.215811	0.540349	-0.200918	-0.740168	0.590599	0.426511		1.07473	-0.604577	-0.473279	-0.782872	-0.0901218	0.225009	-0.358594	-0.815838	-0.338188		0.418384	-0.629301	-0.438189	-0.816882	-0.453003	-0.173337	-0.102261	-0.103354	-0.18495
2.96742	-1.00693	-1.05908	2.14548	-0.615861	-1.03554	-0.667446	-0.341673	1.1063		1.73803	-0.980755	-0.847623	-0.464365	1.27587	-0.241472	-0.747232	0.539128	0.199343		-0.434013	-0.526573	-0.656129	-0.735857	-0.0175463	0.281034	1.2037	-0.769752	-0.562067		1.44823	-0.835032	-1.03619	-0.810736	-0.535638	0.873377	0.692151	-0.0261145	-0.225411
-0.733837	-0.459132	-0.565463	-0.381262	0.097478	-0.65431	2.56502	-0.681782	-1.01369		1.13271	0.400467	-0.773291	-0.559936	0.162807	0.347003	0.0154146	0.233599	-0.147022		2.21532	-0.52453	-1.05814	1.0092	-0.490308	-0.741198	-0.197168	-0.17176	0.090094		1.25824	-0.761927	-0.225252	-0.459807	-0.642392	-0.762064	0.263565	-0.612007	-0.92623
-0.807104	-0.223424	1.2391	-0.794958	-0.444892	-0.211105	-0.268277	-0.0100696	-0.116248		0.0291368	-0.744166	-0.739971	0.0501174	1.59313	-1.03104	0.160896	0.0254507	-0.047566		2.56961	-0.950094	-1.06107	-0.137016	-0.162153	-0.685432	1.18302	-0.438294	-0.467922		-0.82255	-0.581553	-0.0404823	0.627428	-0.673525	-0.905163	2.76	-0.786909	-1.07404
-0.661211	0.242871	0.0915276	-0.245358	-0.510151	0.977677	-0.765176	0.654807	0.0350413		-0.692203	-0.495994	-0.392886	0.20778	0.0573653	0.106925	-0.579788	-0.121084	-0.163447		-0.160202	0.174327	-0.141138	0.0762586	-0.282943	0.169427	0.380312	-0.214619	0.00727294		2.99301	-0.994868	-1.08054	-0.677492	1.59695	-0.954512	-0.109731	-0.6748	-0.331505
0.0125682	-0.695762	-0.331943	-0.720727	-0.104649	-0.21374	2.59534	-0.735843	-0.982646		0.588061	0.149492	0.0126341	-0.589805	0.708016	0.0880155	1.44016	-0.434703	-0.635506		1.67235	-0.271555	-0.810743	-0.784755	-0.116154	0.134373	2.50837	-0.67948	-0.990548		-0.771144	0.0418515	0.572827	0.0536215	-0.493069	-0.0671179	2.90527	-0.943352	-1.06257
2.08057	-0.550838	-0.943511	2.31401	-0.696573	-0.866753	-0.430379	0.87224	-0.188255		-0.751064	1.15881	0.0700866	1.32391	-0.430475	-0.532535	0.235935	0.102967	0.16052		-0.521103	0.844234	-0.169763	-0.727402	-0.119462	0.186704	2.75417	-1.02994	-1.05486		0.0290788	-0.455211	0.168155	-0.611262	0.471662	-0.498325	0.190011	-0.639935	-0.384195
0.090461	0.344436	-0.354382	-0.681638	-0.180182	0.218485	-0.785176	0.782993	0.296834		1.45845	-0.396336	-0.531967	-0.679398	0.508968	0.202961	1.0924	-0.210225	-0.506701		0.392325	-0.133581	-0.0793252	1.21649	-0.68894	-0.672883	2.01147	-0.709241	-0.948484		-0.641576	1.55724	-0.982027	-0.823935	-0.116421	0.754114	-0.690719	1.29344	-0.169104
0.533546	-0.287458	-0.0892021	-0.770102	0.024798	-0.401053	1.1234	-0.0723742	-0.559701		1.93818	-0.50013	-0.708897	-0.228076	0.301722	-0.0623878	-0.767729	0.137989	0.184359		0.3827	-0.140863	-0.0872532	-0.131439	0.181983	0.0287009	2.53871	-0.61424	-1.04218		2.99289	-1.001	-1.06999	-0.40204	-0.790642	-0.766574	0.119247	-0.504843	-0.17466
-0.40073	-0.0411421	-0.0430915	0.467512	-0.882244	-0.276275	-0.0914533	0.304577	-0.13549		2.05289	-0.302242	-0.98061	1.28444	0.0616034	-0.724945	2.232	-0.858545	-0.722895		2.73215	-0.851333	-1.02571	-0.492006	-0.115234	-0.414637	2.76036	-0.842042	-1.03931		-0.623362	0.138876	0.274138	2.50383	-1.03148	-1.00486	0.306088	0.577336	-0.304378
-0.58473	-0.284392	0.759131	-0.265193	1.03767	-0.331656	0.818087	-0.0564925	-0.295215		1.13557	-0.808853	-0.462454	-0.499146	0.0111781	0.177206	0.360075	-0.0696358	0.0189745		-0.824499	1.45483	-0.0104554	-0.821176	-0.339274	0.30316	1.04324	-0.0923071	-0.363245		-0.189497	0.670252	-0.603138	1.13233	-0.740503	-0.489854	2.57133	-0.809154	-0.955276
1.45213	-0.954643	-1.01886	-0.780844	-0.829928	0.144661	-0.750507	-0.107037	0.38516		2.56341	-0.875726	-0.872981	-0.742221	0.785366	0.553748	-0.480212	0.0209699	-0.0242632		-0.198425	-0.740087	-0.351329	2.5181	-0.955048	-1.02297	1.35029	-0.944293	-0.674303		-0.319324	-0.19038	0.0896973	0.609132	-0.397942	-0.578946	-0.646106	-0.982826	-0.250778
-0.019504	0.233621	0.56083	0.831944	-0.338116	0.276	-0.144952	0.314456	0.520007		-0.0512201	-0.840732	-0.776812	-0.244514	-0.0823855	1.06704	-0.647235	-0.826137	-0.724977		-0.768961	-0.880656	0.115963	0.262948	-0.484063	-0.543228	-0.0885582	-0.458216	0.307802		0.317775	-0.840227	1.14127	-0.760379	-0.859729	0.0723411	-0.823815	-0.493892	-0.699402
-0.140497	0.503386	-0.565658	-0.731139	-0.294107	1.52294	-0.343753	0.376599	0.699906		0.206655	-0.618873	-0.82478	0.425026	0.370781	-0.223823	-0.209424	0.0492791	-0.0591754		-0.114793	-1.05413	-1.0185	-0.32379	-0.119738	1.16506	0.345303	-0.139749	-0.493409		-0.381156	-0.165142	1.25456	-0.309568	0.265686	0.529683	0.0327467	0.283799	0.296212
-0.0450644	0.186787	0.602049	-0.566766	-0.79945	1.73956	-0.284205	0.191512	0.871178		0.851638	0.257978	-0.403231	-0.0924729	0.622839	-0.20018	0.505773	-0.131412	-0.20503		-0.652044	-0.813888	0.766465	-0.218374	-0.0567371	0.53254	0.311534	0.316254	0.0356443		0.0131301	0.378773	0.31918	0.474144	-0.493112	0.467674	0.0928694	0.16728	-0.512327
-0.358753	-0.0481723	1.18691	-0.132892	0.334538	0.477766	-0.208416	0.433773	0.546727		0.844866	0.342707	-0.383236	-0.00122893	0.290841	-0.315653	-0.197042	0.161126	0.14541		-0.448935	-0.305667	1.01629	0.175014	0.417066	0.0334166	-0.424405	-0.161554	1.31112		-0.456869	-0.00210433	0.685099	-0.0301519	0.212865	0.553417	-0.176267	1.54143	-0.640151
0.00706765	-0.127948	0.448572	-0.501261	-0.165383	1.37461	1.96091	-0.450695	-0.637315		0.756717	0.591118	-0.584007	0.342612	0.0157211	-0.1692	-0.0109422	0.229057	0.565833		-0.652574	-0.189728	0.950091	0.284329	0.37705	0.0980495	0.248902	-0.344008	-0.73752		-0.453087	-0.158932	1.36283	0.279737	0.900831	-0.801499	0.183466	0.87274	-0.32074
0.345857	-0.120079	0.0943307	0.10049	0.993653	-0.350564	2.67996	-0.970357	-0.952093		0.679268	0.160475	-0.0311974	-0.0648384	-0.0638689	0.308494	0.227184	0.237904	0.290144		0.575639	0.343558	-0.131354	-0.379409	0.473951	0.375907	-0.256501	0.0922328	0.904503		0.202567	-0.129588	-0.275076	-0.443393	-0.308383	0.98975	-0.296727	-0.0130367	0.816554
2.31711	-0.956457	-0.503978	0.552448	0.428896	-0.194965	1.32083	0.231279	-0.755733		0.426755	0.885404	-0.533214	0.327747	0.508986	-0.608998	0.22781	-0.458977	0.912881		0.214923	0.11768	0.353809	0.0419031	0.0941109	0.611571	-0.251518	-0.860926	0.173609		-0.534304	-1.00489	-0.673371	-0.453087	-0.158932	1.36283	-0.111184	0.0373646	0.419913
-0.598576	0.66724	0.682064	0.361084	0.440637	-0.0701137	-0.162734	1.13793	-0.225096		-0.183423	-0.314806	0.257702	0.519766	0.221987	-0.0478347	0.0980243	-0.125782	0.149995		-0.478299	0.00431089	0.562625	-0.372349	-0.557047	1.69778	-0.233746	0.118534	0.0615325		-0.526321	-0.318352	1.08527	-0.400517	-0.401625	-0.119085	-0.599314	-0.829226	0.576315
0.292544	0.373229	-0.10658	-0.518249	-0.202202	1.25159	-0.593348	-0.431295	0.274924		0.105137	0.129858	-0.165334	0.252828	0.293638	-0.784831	-0.511319	0.502523	0.715876		-0.74007	-1.01101	0.585234	-0.552885	-0.0481083	1.30902	-0.338003	-0.140016	0.315628		-0.0248809	-0.136821	0.711433	0.0245317	0.58879	0.0117291	-0.737468	-0.604887	1.88782
-0.346493	0.724044	0.381815	-0.194602	-0.461099	1.42199	-0.0482892	-0.832715	1.53298		0.426751	0.731723	-0.375847	-0.335696	-0.157672	1.23383	-0.440744	-0.655741	-0.960293		-0.347782	0.326722	-0.33197	-0.653835	-0.27577	0.604306	0.585147	-0.943422	-0.804218		-0.474321	-0.125101	1.37512	-0.707579	-0.341358	1.76575	-0.65469	-0.529336	-0.684953
-0.117111	-0.348052	-0.201753	1.25673	0.519018	-0.954035	-0.269169	0.318565	0.345061		-0.167041	0.616931	-0.232087	0.217091	0.594692	-0.0334418	-0.402291	0.84625	-0.475316		-0.550463	-0.59817	1.78285	-0.690789	-0.578801	2.0401	-0.545616	0.504325	0.750616		-0.34377	0.0104839	1.11089	-0.233881	0.128543	0.369411	-0.257371	-0.7232	-0.535685
-0.4284	-0.394018	1.39755	-0.674608	-1.03875	-1.06944	-0.271727	-0.25708	1.31853		0.565353	-0.140117	-0.602142	0.243003	0.496894	-0.227614	-0.463362	0.0559952	0.602496		0.708547	-0.234275	-0.384178	-0.123534	-0.582802	-0.532144	-0.149288	0.0869958	-0.134839		-0.582583	0.204334	-0.380769	0.0178487	0.28369	0.485585	-0.468925	1.11595	-0.849239
0.744329	-0.869439	0.654354	1.19708	0.344491	-0.850824	1.29412	0.0117999	-0.543659		-0.144224	-0.264074	-0.815149	-0.0557534	-0.129195	0.0198683	0.202467	0.357135	0.048633		-0.73852	-0.161933	0.268089	-0.522654	-0.337182	0.961565	-0.182648	-0.097399	1.06126		-0.0988213	-0.62155	-0.836903	-0.569237	-0.193304	1.49872	0.506962	0.368761	-0.186685
1.12056	-0.861119	-1.05469	2.98234	-1.04842	-1.04174	0.231761	0.589582	-0.0602923		0.713706	-0.18326	0.142291	-0.377258	0.603162	0.535147	-0.49279	-0.114813	1.14252		1.52091	-0.376144	-0.346885	-0.702893	0.146071	1.14041	-0.337441	-0.333184	1.42274		-0.160514	0.358578	0.579991	-0.308092	1.0226	-0.359021	0.112869	0.00942348	-0.979583
-0.0613409	-0.0536984	0.873319	-0.484421	-0.941978	-0.729972	0.857654	-0.567557	0.45911		-0.306509	0.588712	-0.112384	1.1189	0.0133413	-0.835725	1.83849	-0.585713	-0.379415		0.372281	0.0942712	0.0824443	-0.682535	-0.619001	2.07945	-0.596844	-0.378136	-0.231643		-0.0659928	0.273022	0.547801	-0.332426	-0.179674	1.23402	-0.070613	-0.447565	-0.408874
-0.334621	1.5505	-0.587645	0.919111	0.076416	-0.334488	2.8963	-0.972827	-0.996113		0.51433	-0.651116	-0.92907	-0.134219	-0.126885	0.37294	0.201478	0.414908	0.123077		-0.132	-0.23629	-0.480646	-0.526322	-0.318356	1.08531	0.451788	-0.213298	0.442941		-0.516428	-0.91346	-0.481709	1.15666	-0.836481	0.534136	-0.0504528	-0.783492	0.834003
-0.405021	-0.384494	1.55523	2.18386	-0.56379	-0.774291	0.982062	-0.464275	-0.995816		0.700583	-0.85943	-0.99679	0.605667	1.05991	-0.902439	0.359218	-0.848504	-1.03741		0.3784	-0.525556	-0.676088	-0.358924	-0.266059	0.955816	-0.297172	-0.461009	-0.855566		-0.440568	-0.759726	-0.541246	-0.14397	0.592664	-0.0622631	-0.152621	-0.804275	-0.61414
0.650639	0.140245	-0.0479044	0.469163	0.0688028	-0.529694	0.710677	-0.0640761	-0.551658		0.634576	0.216349	-0.0764263	-0.516645	0.146428	0.0935633	-0.375353	0.0454791	1.06442		-0.0355051	0.520384	-0.298335	-0.460066	-0.502037	1.43314	-0.32918	0.106958	0.880301		-0.434016	-0.0260299	1.18593	-0.701046	-0.457283	1.90707	-0.766869	-1.05199	-0.969582
2.40141	-0.699962	-0.825877	2.97062	-1.04733	-1.06361	-0.537203	-0.0753291	1.38863		0.56375	-0.126714	-0.672979	-0.319868	0.0769304	0.062276	-0.333262	-0.073704	0.53028		-0.793654	-1.05581	-1.03504	1.19499	-0.996668	-0.64322	-0.437779	0.146026	0.949946		-0.110908	-0.908971	-0.0798729	0.069136	-0.617087	1.10955	-0.439512	0.976283	-0.31913
-0.775885	-0.855268	-0.369824	-0.345017	0.427968	0.651135	1.16538	0.198494	-0.555274		-0.240449	-0.405362	0.785142	0.905202	0.0673121	-0.310393	-0.440244	0.318914	0.848563		-0.567059	-0.434443	1.76978	-0.243265	0.158456	0.82361	-0.580586	0.127257	1.02472		0.0646152	-0.582188	0.909424	-0.707239	-0.376217	1.74771	-0.322323	0.69949	0.114829
0.100728	0.267324	0.361127	-0.435376	0.107393	1.06013	-0.739245	-0.909292	-0.822159		-0.367556	-0.356414	-0.0128238	0.0212088	-0.014774	0.783945	1.82853	-0.439037	-0.681782		0.774997	-0.516426	0.269001	-0.475874	-0.492684	-0.264084	-0.534823	-0.0107356	-0.423351		-0.694683	-0.426525	0.977086	-0.679552	-0.400568	1.74559	-0.651984	-0.230628	-0.320708
-0.144827	0.583951	-0.0577185	-0.227544	0.273782	0.372005	0.652609	0.649376	-0.881656		1.23129	-0.0909861	-0.621131	0.216621	0.329691	-0.475174	0.145222	-0.910105	-0.746923		-0.649472	0.305015	0.812096	0.107755	-0.215719	-0.0447775	-0.232109	0.147632	0.464944		-0.724197	-1.04898	-1.02392	-0.754667	-0.772735	2.2656	-0.417805	-0.212411	1.01446
-0.72694	-0.336574	1.82036	0.296392	0.32022	-0.156983	-0.543082	-0.849058	-0.704265		-0.287101	0.282734	0.770337	-0.275455	0.274363	-0.230806	-0.114018	-0.424196	-0.665905		0.39601	-0.714113	0.321409	0.0247617	0.709377	-0.155279	0.179488	0.277124	-0.00350554		-0.343831	-0.813876	1.79214	-0.243262	0.158461	0.823608	-0.782981	-1.02917	-0.699688
-0.730393	-0.495522	-0.813142	-0.821911	-1.01182	-0.995353	-0.780131	0.181082	-0.0928804		2.64243	-0.859288	-0.97393	-0.61286	-0.628375	-0.460714	0.287695	0.636615	-0.265974		0.797082	-0.147157	-0.82459	-0.824716	-0.946068	-0.507882	-0.404063	1.51497	-0.647141		-0.681585	-0.387098	0.217893	-0.777436	-0.252157	0.639903	2.73428	-0.889263	-1.03356
-0.324585	-0.958466	1.81349	3.02767	-1.01607	-1.08145	-0.116163	-0.486951	-0.564332		-0.755249	1.3513	-0.531677	1.30802	-0.25783	-0.962273	0.365228	-0.0799079	-0.702564		-0.705126	-0.850608	0.154863	-0.757156	-0.864785	2.12403	2.64644	-0.966111	-1.02629		-0.824738	-0.60015	0.342027	2.03904	-0.404184	-0.963015	-0.825108	-0.957996	1.42003
-0.774679	0.55195	-1.01795	-0.819929	-0.667246	-0.954117	-0.524857	-1.02699	2.34093		-0.37825	1.26338	-0.592646	3.00519	-1.00344	-1.07115	-0.809938	0.620431	0.0727731		2.9739	-0.966842	-1.08188	-0.76324	-0.79486	0.149611	-0.741863	-0.753559	0.540058		1.81491	-0.603163	-0.814826	-0.256034	0.466328	-0.652849	0.962466	-0.555517	-0.67708
-0.794526	-0.988755	2.27107	-0.11892	1.8543	-1.07911	-0.371431	-0.48983	0.274347		-0.696307	-0.120017	-0.145749	-0.824924	0.445292	-0.445181	-0.825128	-0.683051	2.27635		-0.818234	-0.757272	1.055	-0.823611	-0.809294	1.73281	-0.824987	-0.334869	0.1662		-0.811819	-0.695973	-0.252466	-0.144167	0.106061	-0.605928	0.321465	-0.542634	-0.612695
-0.814623	-0.172783	-0.729953	-0.314937	-0.571514	0.109862	-0.0383698	-0.16608	-0.334534		-0.754473	0.6082	0.48233	-0.390935	0.0680425	0.771828	-0.824547	-0.495053	-0.0438212		3.07818	-1.05771	-1.08229	-0.793809	-0.574731	1.26112	-0.763433	-0.658771	-0.404019		-0.825262	-1.05421	2.59233	-0.533357	-0.250791	-0.292152	-0.815279	-0.826808	0.584981
-0.825268	-1.04846	-0.204799	-0.816579	-0.472171	0.263434	-0.780838	-1.02357	2.53438		-0.669185	-0.11327	0.571762	-0.287627	0.0384199	-1.01233	-0.823022	0.497936	-0.546599		-0.564193	-0.962784	0.196415	-0.778135	0.893751	0.109891	-0.825082	-1.01136	0.541643		0.496043	-0.934296	1.07818	-0.806692	-0.561421	0.0789033	2.32312	-0.617902	-0.981099
-0.760362	-0.837176	-0.903116	-0.825272	-1.05862	2.67661	0.624144	0.147861	-0.356207		-0.823112	-0.0579667	0.252483	-0.825209	-0.724782	0.094195	1.42231	0.179015	-0.880607		1.15672	-0.17592	-0.659086	-0.812039	1.81344	-0.711892	-0.825176	-1.00736	1.39263		-0.164535	-0.544196	-0.507969	-0.824497	-0.859859	1.18208	-0.825265	-0.955562	1.09625
-0.821688	-0.947688	-0.779474	-0.750391	-0.420874	0.279669	3.00015	-1.00251	-1.07566		-0.713832	0.574717	0.574188	-0.681941	-0.528704	1.1285	-0.790189	0.721908	0.28417		-0.824799	-0.914666	1.71775	3.04836	-1.03545	-1.07974	-0.141006	1.3355	-0.630216		-0.439692	-0.680539	-0.137393	-0.824968	-0.983765	2.49483	-0.606075	-0.0853544	-0.399885
-0.548989	-0.302845	-0.396117	-0.823656	-1.01763	2.58446	3.06953	-1.05223	-1.08194		-0.763276	1.00012	0.235781	-0.642885	1.33791	-0.330964	-0.824835	-0.628688	0.195668		-0.789405	-0.450708	0.0546377	1.09979	0.504647	-0.981315	-0.773978	-0.523534	0.189109		-0.705686	-0.307016	-0.122015	-0.813293	-0.87795	-0.455953	-0.351394	-0.912279	-0.631556
-0.773144	-0.499778	0.348617	-0.806028	-0.551195	-0.539475	-0.477482	-0.397812	-0.881549		-0.770555	0.670937	0.295432	-0.439924	1.0848	-0.173009	-0.667222	0.198027	-0.401773		-0.729935	-0.462675	-0.544042	-0.823358	0.712106	0.505682	-0.384115	0.9667	-0.135326		-0.771989	-1.04088	2.57604	-0.824892	-0.388412	1.52594	2.50891	-0.527899	-1.08125
-0.000904826	0.136852	-0.835602	2.58616	-0.661327	-1.05462	1.11911	-0.754278	-0.998054		-0.802044	-0.450153	-0.588908	-0.81901	0.648482	0.363286	-0.574851	0.605566	0.507947		-0.825165	-0.843117	2.22855	-0.818589	-0.53931	0.599018	3.0326	-1.03567	-1.07098		-0.824954	-1.01049	2.55789	-0.794245	2.47215	-1.01859	-0.777063	-0.926504	-0.20879
3.07773	-1.05721	-1.08234	2.96701	-0.954392	-1.08229	3.0792	-1.05859	-1.08234		-0.756664	-0.01708	-0.820768	-0.219583	0.989113	-1.04675	-0.822569	1.02168	0.265763		-0.349249	1.68075	-0.896349	-0.708106	1.16679	-0.432603	-0.82493	-0.863889	0.994103		-0.268665	1.35251	-1.02982	-0.821885	0.129203	0.140391	3.05257	-1.04341	-1.07374
-0.822408	-0.987562	-1.05084	-0.825015	-1.02443	-0.982701	-0.817091	-0.52977	0.830581		-0.819815	-0.369261	-0.0765823	-0.659258	0.632788	-0.260843	-0.818364	0.970362	-0.252052		-0.405934	0.253883	0.0365612	-0.823836	0.719805	0.0897359	-0.776769	1.109	0.171169		-0.792145	-0.991228	1.7215	1.45992	-0.400001	-0.78945	1.37309	-0.306278	-0.685053
-0.820229	-0.802504	-0.653652	-0.54557	-0.562585	-0.617066	-0.701878	0.297114	-0.682873		0.0731393	0.827825	-0.267881	-0.77167	0.876023	-0.0893395	-0.82381	-0.116156	1.15879		-0.75352	-0.709913	-0.0532196	-0.825252	-0.901308	1.87589	2.67321	-0.875582	-0.978842		-0.824305	0.0214148	0.475632	-0.736797	-0.42553	-0.0816516	-0.130499	0.251294	-0.163404
3.07496	-1.05561	-1.08225	-0.804324	-0.796852	-0.50018	-0.766407	-0.750406	-0.441684		2.52239	-0.577878	-1.07723	0.636646	0.400764	-0.573342	0.284421	1.09764	-0.92355		-0.825274	-1.04258	2.30374	1.04581	0.198767	-0.614478	-0.824836	-0.610448	0.858235		-0.797768	-0.548916	0.45373	-0.760887	-0.495951	1.3096	2.53376	-0.746492	-1.03017
3.03417	-1.01885	-1.08114	-0.621326	-0.698312	-0.0806729	3.02279	-1.01845	-1.07999		-0.760795	0.218854	0.328867	0.00925227	0.423949	-0.75716	-0.804628	0.0238695	0.236109		-0.704449	-0.783155	0.0920628	-0.811562	-0.889668	0.610636	0.249908	0.284295	-0.570389		-0.807237	-0.0684458	0.923946	-0.730368	-0.662273	-0.333756	-0.824271	-0.886495	1.85652
2.46226	-0.788265	-0.979867	3.07909	-1.05849	-1.08233	2.43792	-0.945418	-0.700018		-0.819328	1.80479	-0.58839	-0.709987	0.909177	0.196576	-0.0251035	1.024	-0.588524		2.92678	-0.937479	-1.07853	-0.802693	-0.225807	0.718186	-0.807359	0.659767	0.503996		0.443824	-0.760334	-0.629134	3.00042	-0.988867	-1.08048	-0.814531	-0.850925	1.44251
-0.726652	-0.809287	-0.972971	-0.252511	-0.840466	-0.646925	1.82554	-0.544412	-0.660964		1.34389	-0.902643	-0.185942	-0.824993	-0.0495748	-0.107805	-0.795478	-0.375462	-0.0712169		-0.774937	-1.0425	2.49867	-0.815949	-0.0701345	0.308448	3.07674	-1.05633	-1.08233		-0.583472	-1.01731	2.35769	-0.728312	-0.340624	1.17948	2.72149	-0.876003	-1.07732
-0.82013	-0.9322	-0.604431	-0.783534	-0.858058	-0.32647	-0.739409	-0.447619	-0.455999		-0.817499	0.195016	-0.118319	-0.749452	2.44055	-1.02356	-0.767954	0.60672	-0.31663		2.10813	-0.305352	-0.945525	-0.647168	-0.309201	0.624328	-0.664559	-0.515069	0.675049		-0.00859207	-0.446282	-0.358987	-0.736376	-0.393986	-0.382661	-0.82057	-0.908734	1.1153
-0.0219669	-0.715114	-0.527088	-0.777716	0.842379	0.35361	-0.82496	-0.375356	-0.697741		-0.825078	-0.934385	2.14912	-0.616624	0.694315	0.257016	1.7154	-0.087343	-0.926287		-0.825252	-1.01455	0.0372408	2.61567	-0.695751	-1.06342	-0.825225	-0.727326	1.15919		0.604262	-0.397584	-0.485287	-0.803003	-0.557609	0.666783	-0.825257	-0.870529	1.62974
-0.81236	-0.456848	-0.153581	-0.791918	-0.903565	-0.861353	1.28312	-0.304975	-0.907539		-0.518768	1.06636	-0.0392081	0.719247	0.607901	-0.766714	-0.547834	0.250584	-0.12722		-0.824607	-0.82204	1.39015	-0.733664	-0.292773	0.721057	-0.82118	-0.853567	-0.300651		-0.825274	-1.05451	2.33734	-0.825184	-0.892702	2.16114	-0.824747	-0.795077	0.412374
-0.812787	-0.713254	-0.110746	2.43301	-0.904128	-0.876802	-0.621455	-0.764175	1.23459		-0.802095	-0.677882	0.944142	-0.798998	0.473818	0.239785	-0.78366	0.712933	-0.0555989		-0.0114475	-0.893814	-0.347559	-0.80395	-0.903053	1.08049	-0.735899	-0.455172	-0.0807385		1.7982	-0.925006	-1.00744	-0.824626	-0.958584	1.94754	-0.809034	0.0641343	-0.0464461
-0.667644	-0.164793	-0.0590329	-0.417229	1.32557	-0.849964	-0.603773	-0.749774	-0.568641		-0.824257	-0.144624	0.636958	-0.822561	-0.195322	0.333275	0.647534	1.17301	-1.04541		-0.796463	-0.759972	1.70906	-0.789901	0.709024	0.334417	-0.823023	0.213215	-0.298266		-0.825157	-1.01523	1.17862	-0.803818	-0.454481	0.967542	-0.825274	-1.05755	2.56129
2.89011	-0.962806	-1.06518	-0.444435	-0.0985323	0.126627	-0.817021	-0.059271	-0.230452		-0.825142	-0.839887	1.7425	-0.278431	1.36592	-0.928855	-0.405492	-0.05442	-0.0201657		-0.775861	0.271566	0.36457	-0.761205	0.829365	-0.0620825	-0.17908	-0.220094	0.374017		-0.817441	-0.992955	-0.923729	-0.700886	-0.0826852	-0.380087	-0.754501	0.380817	-0.369095
-0.778614	0.64488	-0.435937	0.0165502	-0.411734	-0.826776	3.04961	-1.04564	-1.07432		-0.80406	0.516161	-0.0736639	0.231665	1.1418	-0.826227	-0.474813	0.729694	-0.455232		-0.823849	-0.566402	0.883428	-0.823159	0.945402	-0.437376	-0.751098	-0.628035	1.07387		-0.768132	-0.915909	-0.00919033	-0.825252	-0.961472	1.93287	-0.729114	-0.733204	0.354954
-0.807236	-0.962106	-0.896685	-0.778406	-0.606802	-0.204565	3.07057	-1.05176	-1.08204		2.88377	-0.977947	-1.05866	-0.717686	0.476857	-0.0281986	-0.825226	-1.0245	2.53951		-0.825273	-0.910359	1.7762	-0.821316	-0.662923	1.27775	2.24899	-0.528856	-0.938115		-0.603151	-0.238852	0.33115	-0.822496	-0.539093	-0.080469	2.96201	-0.996901	-1.07397
-0.5876	-0.662972	-0.521235	3.0513	-1.03708	-1.08032	-0.35051	-0.686263	-0.722617		-0.572231	1.8298	-0.933045	-0.821598	-0.555343	0.350897	1.28078	-0.213069	-0.86611		-0.0239506	-0.523269	0.21023	-0.584564	-0.0836897	-0.0192341	-0.825271	-0.974528	2.42509		-0.825097	-0.972593	0.5555	-0.495391	-0.663688	-0.53809	0.707893	-0.148284	-0.701969
-0.774321	0.112855	0.874194	-0.531995	-0.510837	-0.542648	1.79521	-0.343815	-0.931604		-0.814951	0.589734	-0.403259	-0.325647	0.80458	-0.354522	-0.825271	-1.0224	0.972571		3.04194	-1.03334	-1.08042	-0.825274	-1.05471	2.471	3.07456	-1.05528	-1.08232		-0.694344	0.690895	-0.0459186	-0.145805	0.206445	-0.129924	-0.624928	-0.271827	-0.521613
1.06788	0.0229521	-0.858554	0.666736	-0.227203	-0.645808	1.43844	-0.5782	-0.907602		-0.825001	-1.02353	2.3571	-0.807274	0.990628	-0.110381	-0.82504	-0.304216	0.359351		-0.825185	-0.977349	2.21336	-0.650265	-0.119053	0.197467	-0.801867	-0.18263	0.702763		-0.824952	-0.946379	1.9275	-0.623942	-0.66625	-0.258048	-0.815231	-0.824112	1.48171
-0.518316	-0.69678	-0.889551	-0.644851	-0.36879	-0.290057	-0.784644	-0.949754	-0.909919		-0.824135	-0.714032	2.17223	-0.729986	0.18144	0.0593751	-0.823049	0.338341	-0.479968		3.06955	-1.05447	-1.08203	-0.824639	-0.58807	0.767775	-0.825273	-1.03824	2.41787		-0.588226	-0.591058	0.133968	0.206454	0.426712	-0.16109	-0.825273	-1.05376	2.1995
-0.793482	-0.452301	-0.683845	-0.815154	-0.495047	-0.171573	-0.796564	-0.551532	0.0843673		-0.825125	-0.865669	1.88037	0.069059	0.57838	0.0832329	-0.632818	0.240417	0.104531		-0.822229	-0.769816	0.141206	-0.824619	-0.721202	1.98498	-0.825253	-1.00155	2.4069		2.33063	-0.648238	-0.914342	-0.823361	-0.7421	1.24719	-0.804888	0.14824	0.584456
-0.823753	-0.846209	-0.499854	-0.68777	-0.443359	-0.189863	0.422143	-0.615434	-0.731439		-0.825077	-0.738849	0.526075	-0.482558	0.652719	-0.0539131	-0.825273	-1.00672	2.59853		-0.659781	-0.584061	-0.635759	-0.573614	1.2561	-0.524638	-0.825256	-0.990212	2.10443		-0.307573	-1.02966	1.80793	0.202464	-0.625621	-0.111033	-0.825211	-0.988864	1.86186
-0.823963	-0.595129	-0.0170884	-0.806186	0.492833	0.433977	3.07762	-1.05752	-1.08229		-0.77503	-0.646148	-0.339298	-0.497695	0.165453	-0.235264	-0.823533	-0.828444	1.05292		-0.825227	-0.811235	1.13764	-0.818365	-0.600213	1.27238	-0.757821	-0.350153	0.776934		-0.824533	-0.798686	0.66177	-0.774942	0.037533	0.517511	2.79864	-0.964529	-1.06231
-0.604064	0.623891	0.732887	-0.268728	-0.431914	1.43725	-0.614553	-0.462902	-0.406118		0.498713	-0.267235	0.350554	-0.00658371	0.299059	0.190507	0.294188	0.4429	-0.159662		-0.224091	-0.516324	-0.177802	-0.167912	-0.872632	-0.717384	0.607836	0.347657	-0.309861		-0.443828	1.4908	-0.330982	0.350064	-0.850377	0.323933	-0.352838	-0.6094	1.32997
-0.553264	0.79193	-0.635524	2.3301	-0.86837	-0.55749	0.964694	-0.856822	-0.744174		-0.17508	-1.00809	-0.816798	-0.118138	0.723637	0.165243	-0.0884164	-0.865382	-0.656083		0.393862	0.364425	-0.0607403	-0.198355	-0.461134	-0.378043	0.114871	-0.581732	0.28905		-0.774896	-1.04863	-1.05296	0.46956	0.670154	-0.371368	-0.427838	-0.538528	0.462441
-0.810476	2.57187	-1.07059	1.39925	-0.204137	-0.580673	-0.769035	2.48208	-1.02228		0.639886	-0.303507	-0.777832	0.303833	0.37156	0.0203376	1.80137	-0.560347	-0.744737		-0.182178	0.714966	0.233217	-0.195424	-0.380637	0.364681	1.4986	-0.455399	-0.603463		0.206011	-0.335868	-0.0153345	-0.125705	-0.678242	0.235459	-0.27759	-0.489679	0.552302
-0.421964	-0.720423	1.53902	-0.646559	0.748469	0.61794	-0.249038	0.329489	0.693281		1.27595	-0.842026	0.414677	0.0734957	0.837672	-0.508337	1.98281	-0.270712	-0.945612		-0.00780631	0.582294	0.026486	-0.463987	-0.870322	-0.0679958	-0.77247	-0.0708252	1.61117		-0.556019	-0.914291	-0.411809	-0.418527	-0.0381625	1.18837	-0.590287	-0.913207	-0.750336
1.25604	-0.502014	-0.127084	-0.617455	-0.705987	2.11416	1.55547	-0.98053	-0.841189		0.301189	0.204063	0.273523	0.181246	1.32605	-0.789608	1.06565	-0.084307	-0.175019		-0.69631	0.936553	0.502997	-0.626728	-1.03073	-0.892892	-0.763423	1.94928	-0.472404		-0.754359	-0.141672	1.65212	-0.470606	0.442383	0.569066	-0.234342	-0.631509	1.54106
0.772216	0.0729827	-0.506265	-0.741993	-0.956258	2.4404	-0.605695	1.49265	-0.952552		2.02117	-0.443766	-0.811091	0.5155	0.175453	-0.0687021	-0.668758	1.72042	-0.328471		-0.514542	-0.223569	1.47969	-0.610651	-0.863677	-0.80337	-0.694051	0.952769	0.484329		-0.408138	-0.586746	1.50541	-0.659788	-0.476385	1.91654	-0.681053	-0.816506	2.20708
-0.553374	-0.817133	2.05871	-0.66695	-0.983802	1.98239	-0.196505	1.34017	-0.399712		-0.0363149	0.934668	-0.14157	1.05333	0.369701	-0.608437	-0.741303	2.17959	-0.730462		-0.698213	1.83583	-0.419496	-0.0561924	0.875048	-0.633612	0.571627	-1.05349	-0.816658		-0.610171	0.432532	0.933201	-0.403914	-0.528755	1.40915	-0.607977	-0.715335	0.682312
-0.2482	0.256204	0.696525	-0.643193	-0.939587	2.37899	1.07986	-0.271734	-0.533464		0.891491	0.60277	-0.706128	0.512607	-0.515958	-0.124255	0.324589	-0.220045	0.670194		-0.774583	1.1555	0.353497	-0.014101	0.666402	0.114405	-0.257049	-0.651667	1.48648		-0.328434	0.967066	0.113972	-0.655936	-1.05328	-1.07386	-0.317342	0.384301	-0.0454305
0.700564	-0.197622	0.322258	-0.231517	-0.887689	1.75074	-0.694266	0.846384	-0.769699		2.89473	-0.988651	-0.996372	-0.17689	1.38348	-0.491909	1.68966	-0.455447	-0.418616		-0.558487	1.9961	-0.718131	0.517503	-0.778411	0.947885	-0.291452	-0.821797	-0.749001		-0.704608	2.36012	-0.992972	-0.568586	-1.03789	-1.04362	-0.505083	0.706518	0.552379
-0.299471	-0.388337	0.686141	-0.490078	-0.632631	1.91132	-0.72348	-1.04458	2.5522		1.41673	-0.148595	-0.417383	-0.349312	0.382613	0.694739	0.0424149	-0.624101	1.3832		-0.716422	2.23082	-0.951627	-0.722015	-1.05602	-1.06854	-0.804837	0.898927	0.646305		-0.635548	0.611613	0.774507	-0.781386	1.53849	-0.0488849	-0.817366	2.06516	-0.539494
-0.471333	-0.944917	-1.0052	0.000116924	-0.555398	0.983175	-0.665967	0.725557	-1.0073		1.9688	-0.960795	-0.943329	-0.108546	1.50408	-0.678047	-0.0286647	0.311941	0.492574		0.180626	0.362341	-0.450868	-0.651768	-1.03993	-0.983323	-0.556471	2.17565	-0.904779		-0.216443	0.152284	0.694483	-0.813898	2.43873	-0.92654	-0.809737	2.46002	-0.967042
-0.816624	-1.04924	-1.08144	-0.71156	-0.968465	-0.754905	-0.266573	-0.340591	1.35289		-0.0541443	0.509303	0.209246	-0.286972	1.42584	-0.395289	-0.819208	2.56721	-1.05339		-0.806115	2.2378	-0.727655	-0.36576	1.19987	-0.101414	-0.441713	0.0768685	1.12841		-0.640281	1.35415	0.013849	-0.702009	0.561669	0.878233	-0.506482	-0.0887352	1.36744
-0.261069	-0.414035	1.0605	1.11899	0.329926	-0.807708	-0.528953	-0.215419	1.52407		-0.725609	2.11534	-0.67942	-0.340545	-0.278872	0.0359676	2.18743	-0.655518	-0.736435		-0.798883	-0.00253902	1.56629	0.0959132	1.24863	-0.993258	-0.712699	-1.03759	-0.575484		-0.553197	-0.498748	-0.901126	-0.671206	1.93084	-0.929988	-0.707679	0.624916	0.812981
-0.404351	-0.529168	1.40767	-0.0878538	-0.058904	0.879758	-0.635146	-0.97718	2.39542		-0.197694	0.777014	0.187009	0.252452	-0.727303	1.18399	2.68217	-1.01918	-0.935094		-0.570613	1.05541	0.259961	-0.00994175	0.105513	0.536899	-0.181472	-0.561606	1.12759		-0.353655	-0.796795	1.53622	-0.761029	-0.512463	1.48022	-0.67973	1.45132	-0.0433452
-0.742187	-0.958426	2.44172	-0.553785	-0.670898	2.0086	-0.753056	2.19048	-0.839438		-0.781974	2.08375	-0.592884	-0.764703	2.52385	-1.06133	-0.74555	-0.655875	2.18614		-0.634414	1.61136	-0.25714	-0.456129	1.73046	-0.546016	1.97223	-0.28385	-0.820333		-0.788807	1.62988	-0.121044	-0.597494	0.077697	1.04377	-0.00797438	-0.35923	1.05406
-0.822738	-1.05849	-1.08125	-0.043507	0.25039	0.508264	-0.404114	-0.516343	-0.0749736		0.573185	0.546526	-0.456411	0.220464	0.381203	0.163362	-0.765463	2.23777	-0.766888		-0.592026	0.750936	0.589635	-0.0747579	-0.807185	-0.538168	-0.65161	-1.03774	-1.00815		-0.70511	1.7845	-0.359664	-0.644708	-0.468715	1.78849	-0.515656	-0.513508	0.180889
1.12763	0.232648	-0.668798	-0.15797	-0.640717	-0.686271	-0.805593	-1.05094	2.64357		-0.820694	2.48351	-0.965998	0.197978	-0.192476	0.689536	2.9924	-1.0389	-1.02061		-0.358244	0.585191	0.533223	-0.291519	0.725548	0.325414	-0.214833	0.0198908	0.945741		-0.746598	1.21851	0.261722	-0.275104	-0.231656	-0.222884	-0.765724	0.545111	0.97205
0.957141	-0.211267	-0.256372	-0.120324	-0.197357	1.03935	-0.464953	-0.993287	0.732659		0.427393	0.294819	0.0764462	-0.307799	1.04221	-0.0287092	-0.27077	0.168216	0.8442		2.79441	-1.00582	-1.05019	-0.232849	0.25337	0.577829	-0.357435	-0.631907	-0.125613		-0.717086	1.3756	0.05856	-0.580579	0.823678	0.485244	-0.336431	-0.37247	1.14763
-0.275652	-0.232003	-0.223067	-0.573082	-1.04683	-0.45875	0.153361	-0.371921	0.889672		-0.496077	0.598722	0.618195	-0.250704	1.45928	-0.483007	-0.815119	2.49645	-0.984646		0.0808485	-0.562816	0.751569	-0.339804	0.37882	0.717395	1.05384	0.16223	-0.407194		-0.790091	0.996027	0.532308	-0.630398	0.0202064	1.3799	-0.777616	0.908553	0.609877
-0.825209	-1.05863	-1.08233	-0.825274	-1.05863	-1.08234	-0.596534	-1.05732	-1.03746		0.649371	0.638885	-0.488765	0.402591	0.59667	-0.456246	-0.603939	1.30485	0.0281474		-0.489675	-0.0405495	0.791084	0.488941	0.258708	-0.00836238	0.0756645	-0.791757	0.874839		-0.413633	0.681783	0.480999	-0.495702	-0.41214	0.380242	-0.801415	1.66846	-0.147513
-0.675319	0.28989	-1.00875	-0.453113	-0.990369	-0.961749	-0.803362	-1.05755	2.48452		-0.393196	-0.878068	-0.677396	-0.797251	2.54981	-1.05666	-0.00152861	-0.283225	1.02922		-0.437162	-1.04023	-1.01388	-0.271819	-0.657773	1.72336	2.30436	-0.993482	-0.457987		-0.515764	-0.81505	-0.667027	0.595102	-0.907966	-0.58907	-0.408138	-0.586746	1.50541
-0.766443	-0.923226	2.48087	-0.414882	-0.303841	1.46749	-0.717178	1.27758	0.172154		-0.0370226	0.383906	0.430649	0.92668	0.107979	-0.208501	0.558485	0.689058	-0.452807		-0.756503	1.09699	0.396094	1.04439	-0.271858	-0.226288	-0.804154	1.52813	-0.000668228		0.282894	-0.934784	-0.880295	-0.625515	-0.484518	0.0249601	-0.75334	0.38802	1.12146
-0.430779	0.929149	0.241067	-0.615641	-0.814404	2.18034	0.470998	-0.782089	-0.788964		-0.405934	1.73783	-0.60083	-0.540264	1.31038	-0.0334133	-0.289454	-0.326747	1.40836		-0.667102	0.740366	0.67592	0.439233	-0.0746629	0.358974	-0.509038	0.818375	0.439941		1.00838	-0.398566	0.0567088	-0.743787	0.193639	1.31157	-0.758655	1.44443	0.04138
-0.0964323	-0.329662	0.965794	-0.682491	-0.262471	1.71638	0.779805	0.27301	-0.248317		0.699728	0.511871	-0.441505	-0.302843	-0.307213	1.05404	1.24134	-0.135339	-0.321639		-0.686424	1.23901	0.182822	0.25009	-0.53724	-0.0352907	0.268528	0.107902	-0.122598		-0.0739223	0.324189	0.310075	-0.00577647	0.109556	0.379182	-0.736384	1.18632	0.28507
-0.82164	-1.05814	-1.07925	-0.404155	0.616787	0.549954	-0.795895	-1.04385	-1.0794		0.639153	-0.282717	0.443033	1.54679	0.22714	-0.933071	-0.725447	1.72158	-0.27541		-0.589481	1.97661	-0.706646	0.106307	-0.424045	1.09136	-0.731484	1.79673	-0.346508		-0.624347	0.939099	0.388101	-0.630932	0.0293134	1.36587	-0.0582724	-0.0164296	0.373892
-0.365585	-0.509544	1.54044	-0.805125	-1.05795	-1.08072	-0.812058	-1.05821	-1.07466		0.356003	-0.995594	-0.775982	0.141457	0.581077	-0.0499228	0.86684	-0.688845	0.657709		-0.441677	-0.103925	1.2879	-0.420644	-0.657799	-0.879409	0.761862	-0.940147	-0.668655		0.549301	-0.347452	0.342832	-0.702358	1.07798	0.363026	-0.710812	-0.389073	1.86159
1.12232	-0.524136	0.208967	0.0827066	-0.67295	1.40023	1.47746	-0.124418	-0.555746		-0.75411	-0.108865	1.63095	-0.207674	1.13106	-0.273035	1.01012	-0.151294	-0.424142		-0.341289	-0.28161	1.4022	-0.713203	-1.05228	-1.0519	-0.453407	0.208534	0.987751		-0.526581	0.304686	0.98065	-0.208006	-0.855369	0.15593	-0.356982	0.13243	0.92286
-0.825274	2.60106	-1.08232	-0.825142	2.59992	-1.08129	3.07666	-1.05652	-1.08203		-0.825273	2.59568	-1.08131	-0.820543	2.56807	-1.06657	-0.825274	-1.05863	2.02149		-0.75976	-0.804397	-0.875543	-0.825274	-1.0556	-0.759162	-0.825274	-1.05863	2.67663		-0.825274	-1.04582	1.94658	-0.825274	-1.05863	-1.08234	-0.825274	-1.05863	2.67664
-0.824427	0.855181	0.221459	-0.825274	-1.05863	2.67651	-0.825274	-1.04544	2.66285		-0.825273	2.59495	-1.08231	-0.598594	1.11218	-0.816626	-0.825249	2.60105	-1.08234		-0.445114	2.06868	-1.01936	-0.825274	-1.05666	0.942926	-0.825239	2.24299	-1.06746		-0.825274	-1.05863	2.65777	-0.825274	-1.05863	2.62231	-0.825274	-1.05863	2.67206
-0.622289	2.4091	-1.08136	-0.825274	-1.05862	-1.08234	3.07902	-1.05862	-1.08234		-0.798778	-0.717807	-1.08022	-0.789119	2.5658	-1.08183	-0.809705	2.54	-1.08188		-0.824844	-1.00502	2.09498	-0.825274	-1.05861	2.66857	-0.825274	-1.05863	2.67663		-0.825274	-1.05863	1.98976	-0.825274	-1.05863	2.67656	-0.825274	-1.05863	2.5575
-0.825274	-1.05847	2.67648	-0.825274	-0.939713	2.55449	-0.825023	-1.05845	-1.08233		2.67072	-1.02763	-1.07789	1.26637	0.079484	-1.08191	-0.825274	1.93769	-0.712699		-0.809261	2.32682	-0.887301	-0.551151	0.378462	0.434769	-0.825274	2.60108	-1.08234		-0.825274	-1.05863	2.67615	-0.793957	-0.760972	-0.989831	-0.825274	-1.05863	2.67645
-0.825274	-1.05405	2.6265	0.202584	1.6369	-1.08201	-0.825274	2.60108	-1.08234		-0.822404	2.04138	-1.08234	-0.825272	1.96838	-0.456885	-0.825274	-1.03447	1.02606		-0.825274	-0.213136	0.183162	-0.825135	-1.03703	2.03373	-0.825269	-1.05826	2.40156		-0.825269	-1.05863	2.6298	-0.825274	-1.05863	2.66796	-0.825274	-1.05863	2.67664
-0.784595	0.617284	0.915985	-0.825274	1.47953	0.0693651	-0.825215	2.60097	-1.08234		3.0592	-1.04237	-1.08087	-0.588804	1.54285	-0.929595	-0.825271	2.55911	-1.06219		2.36018	-0.447203	-1.06899	-0.820447	-0.315324	-0.693628	-0.825273	-1.05812	2.62731		-0.782008	0.959493	-1.0532	-0.825274	-1.05863	2.67502	-0.825274	-1.05863	2.67432
0.82833	1.03898	-1.07793	-0.825273	-1.05843	-0.512431	-0.825103	-0.333136	-0.703936		-0.104598	1.92326	-1.08205	-0.825173	2.42284	-0.967489	-0.823358	-0.769327	0.16434		-0.825274	-1.05863	2.67586	-0.825264	-1.05859	2.65122	-0.824972	-1.05853	1.03841		-0.825274	-1.05863	2.57092	-0.825274	-1.05863	2.66982	-0.825274	-1.05863	2.67563
-0.825054	2.59827	-1.07967	-0.0813242	1.89109	-1.07087	-0.825274	0.0569265	1.52473		-0.31707	-0.9935	0.719424	-0.822819	2.52098	-1.03313	-0.825274	-1.05863	2.65121		-0.825273	-1.05863	2.14414	-0.825274	-1.05863	2.67601	-0.825274	-1.05862	2.45598		-0.820444	-1.05755	2.21321	-0.825206	-1.05825	0.928658	-0.825274	-1.05863	2.67205
-0.825274	2.60042	-1.08222	-0.825274	2.34786	-0.869309	-0.825274	-1.0586	2.6766		-0.824775	-0.913237	-1.0823	-0.819547	1.73257	-0.883615	2.87239	-0.936481	-1.00935		-0.822211	1.86103	-1.07816	-0.825274	-1.05862	2.6726	-0.825263	-1.05822	2.4952		-0.825274	-1.05863	2.65213	-0.825274	-1.05863	-1.05179	-0.825274	-1.05863	2.67402
-0.825109	2.38484	-0.872086	-0.616377	2.39881	-1.08207	-0.825259	2.58051	-1.0613		1.56699	-1.03688	-1.06709	-0.825269	0.248569	0.976236	-0.784347	1.67912	-1.00093		-0.543451	1.13868	-1.07081	-0.825274	2.60107	-1.08234	-0.824673	-0.994104	2.59379		-0.82035	-0.997133	1.83894	-0.825274	-1.05863	2.67632	-0.825274	-1.05863	2.67245
-0.82526	2.36309	-0.840503	-0.82522	2.56513	-1.04629	-0.771863	2.29197	-0.837082		-0.804081	-0.874603	2.44778	-0.798358	2.55108	-1.06517	-0.825274	2.60108	-1.08234		-0.825274	-0.722077	0.945617	-0.825187	1.55532	-0.897073	-0.824747	2.36381	-1.02343		-0.825267	-1.05718	0.0838216	-0.825242	-1.05598	2.59967	-0.805836	-1.00385	-0.770889
-0.825274	-1.0574	-1.06965	-0.825049	2.60047	-1.08193	-0.7367	2.51806	-1.08234		-0.822108	-0.887191	1.85272	-0.608711	2.21963	-0.940729	3.01556	-1.0332	-1.04786		-0.825274	-1.05863	2.63877	-0.825274	-1.05863	2.62797	-0.825274	-1.0586	2.65057		-0.82527	-1.05851	1.20642	-0.465708	-1.04267	2.15513	-0.821834	-0.968193	-0.997889
-0.825259	-0.956369	2.55574	-0.82527	2.13362	-0.730508	-0.825273	-1.05045	2.46386		-0.825274	2.55928	-1.06452	-0.435518	2.20601	-1.05478	-0.825274	-1.05296	2.40421		-0.825274	-1.05863	2.67591	-0.825274	-1.05863	2.67435	-0.825274	-1.05432	2.16723		-0.825274	-1.05863	2.67606	-0.825274	-1.05863	2.66932	-0.825274	-1.05863	2.67479
-0.825267	1.70219	-0.225176	-0.825209	2.60097	-1.08233	-0.825154	2.60096	-1.08233		-0.825085	-0.7829	1.02762	-0.825264	1.49903	-1.01984	-0.80895	2.4798	-1.08233		-0.759602	1.19369	-1.05237	-0.819648	-0.466756	1.60405	-0.825274	-1.05863	2.67663		-0.825237	-1.05769	-0.73468	-0.825241	-1.05844	2.62498	-0.825274	-1.05863	2.67584
-0.825274	2.60107	-1.08233	-0.825274	-1.0577	2.58855	-0.816068	2.59245	-1.08234		-0.825274	-1.03644	2.47045	-0.545341	2.33263	-1.08024	-0.825274	2.4946	-1.05442		-0.825274	-1.05863	1.84244	-0.825274	-1.05863	2.67658	-0.825274	-1.05838	2.67534		-0.823332	-1.05835	2.12557	-0.496751	-1.05284	0.0503092	-0.825274	-1.05863	2.65182
-0.650258	2.435	-1.08041	-0.823659	1.16483	-0.188142	-0.825274	-0.98633	1.09239		-0.821612	-1.01144	0.476607	-0.366565	1.28314	-0.949653	-0.825274	-0.999611	-1.08223		-0.825274	-1.05863	2.67662	-0.825274	-0.211787	1.68197	-0.825262	-1.05688	2.65894		-0.825274	-1.05859	2.66143	-0.816371	-1.05526	0.972646	-0.825274	-1.05863	2.67621
-0.813602	1.96689	-0.573301	-0.823074	2.40782	-0.887793	-0.825273	2.60006	-1.08129		3.07293	-1.05315	-1.08234	-0.300634	1.84058	-0.919436	0.577021	1.28525	-1.08233		-0.825274	0.352548	1.22676	-0.825274	-1.05863	2.67584	-0.614995	0.143462	-1.05967		-0.825274	-1.05863	2.67254	-0.825273	-1.05863	2.04932	-0.825226	-0.948495	2.12
-0.825056	1.80194	-0.285962	2.01311	-1.02705	-1.06334	1.88623	-1.03558	0.0335767		-0.82522	2.60073	-1.08234	-0.504717	2.16083	-1.01475	-0.824647	2.59362	-1.08218		-0.825274	-1.05565	2.65203	-0.825274	-1.05863	2.42287	-0.825274	-1.05863	2.67662		-0.825274	-1.05863	-1.08233	-0.825274	-1.05863	2.60258	-0.824057	-1.05792	1.20092
-0.825274	2.60108	-1.08233	-0.820089	2.58991	-1.07587	-0.825272	2.59899	-1.08234		-0.825015	2.60038	-1.08234	-0.825078	2.48488	-1.04922	-0.824035	1.9297	-0.844625		-0.812469	-0.411526	0.491588	-0.825274	-1.05863	2.67664	-0.825274	-1.05863	2.60636		-0.815821	-1.05702	-1.08177	-0.825274	-1.05863	2.67663	-0.825274	-1.05863	2.67664
-0.825274	-1.05542	2.63928	-0.825272	2.47958	-0.97073	-0.75487	2.53059	-1.07778		3.06168	-1.04734	-1.08151	-0.806233	0.407616	-0.446743	-0.166942	1.36782	-1.0271		-0.292738	2.10058	-1.08234	-0.603253	-0.35497	1.34775	-0.824265	0.859657	-1.06997		-0.824955	2.00644	-0.912824	-0.82527	-1.05862	0.403288	-0.794552	-0.783926	-0.881582
-0.825274	-1.05863	2.67663	-0.80524	-0.881672	2.45787	-0.825274	-1.05691	2.67486		-0.823704	1.16164	-1.04845	-0.825274	2.45955	-1.07959	-0.825274	2.60108	-1.08234		-0.825273	2.38961	-1.06964	-0.82416	2.0286	-1.03828	-0.825274	-1.05863	2.67491		-0.825274	-1.05863	2.67663	-0.825217	-1.05863	-0.846634	-0.825274	-1.05503	2.18735
-0.717975	2.49613	-1.08102	-0.825274	-1.05861	-1.08234	-0.814035	2.48167	-0.970675		0.392212	-0.673559	-1.08152	-0.541857	1.80445	-1.0819	-0.804865	2.58151	-1.0823		-0.825258	2.13863	-0.615943	-0.825274	-1.05863	2.67653	-0.824661	2.57646	-1.08233		-0.825274	-1.05863	2.67591	-0.825177	-1.05863	2.65864	-0.825274	-1.05863	2.67658
-0.825274	2.59738	-1.08234	-0.82527	1.66729	-0.192763	-0.825274	2.60108	-1.08234		3.07678	-1.05632	-1.08233	-0.809046	2.20738	-0.838696	-0.768926	2.51998	-1.05607		-0.825274	-1.05787	2.5693	-0.131141	-1.03553	-0.953898	-0.825272	-1.05796	2.67578		-0.825274	-1.05863	2.66245	-0.825243	-1.05863	2.67631	-0.825273	-1.05859	2.65363
-0.825274	-1.05695	2.45022	-0.825269	2.60107	-1.08234	-0.824983	2.59841	-1.07988		2.90468	-0.903154	-1.08225	-0.285713	1.02035	-0.384607	-0.247105	0.835797	-0.79272		-0.79881	-0.779371	-0.743664	-0.817541	1.42356	-1.01599	-0.755087	-0.509887	-1.01973		-0.290613	-1.04893	-1.04312	-0.825274	-1.05863	2.67663	-0.825274	-1.05863	2.67496
-0.825274	-1.04421	2.66097	-0.825262	2.56413	-1.05349	-0.825246	2.60105	-1.08234		1.7504	-0.886913	-0.757923	-0.825274	2.57049	-1.0606	2.98432	-1.01019	-1.07671		-0.820511	2.57797	-1.06473	-0.82514	-1.05336	2.08036	-0.824653	-1.05836	2.64978		-0.82527	-1.05859	2.38303	-0.825274	-1.05408	2.65181	-0.825274	-1.05863	2.66999
-0.436957	-0.949067	2.19025	-0.738736	-0.68497	2.18453	-0.82527	-0.884643	2.47493		-0.819477	-1.02151	2.4077	-0.822606	2.49897	-1.03736	-0.825249	2.59965	-1.08232		-0.825083	2.31459	-1.0757	-0.825257	2.58701	-1.08037	-0.824502	-0.907454	2.37633		-0.825274	-1.05863	2.66807	-0.825274	-1.05863	2.67662	-0.825274	-1.05863	2.67637
-0.82527	2.60094	-1.08223	-0.825274	-1.05863	2.67664	-0.825274	2.38437	-1.08234		1.44425	0.327895	-1.08226	-0.825274	2.52913	-1.02628	-0.82355	2.52056	-1.07943		-0.825274	-1.05393	2.36713	-0.825272	-0.879042	0.219383	-0.825274	-1.05863	2.67664		-0.8214	-1.05791	-0.945412	-0.0895921	-1.04684	-0.222407	-0.825274	-1.05863	2.67591
-0.825274	-1.05387	-1.06617	-0.825274	2.60108	-1.08234	-0.822892	1.66696	-0.28741		3.07914	-1.05856	-1.08231	-0.694258	2.47804	-1.08221	2.74966	-0.749742	-1.0823		-0.825274	-1.05813	2.60662	-0.819525	-1.04199	1.6756	-0.82393	-1.05567	2.58173		-0.825274	-1.05863	2.67663	-0.825126	-1.05863	2.67565	-0.825274	-1.05863	0.861516
-0.825239	2.59945	-1.08075	-0.821457	-0.704413	2.13348	3.07794	-1.05743	-1.08234		3.04288	-1.02513	-1.08233	0.156739	0.209035	0.25977	-0.825168	2.60088	-1.0823		-0.825274	-1.05823	2.67609	-0.825274	-1.05863	2.58286	-0.825274	-1.05588	1.87972		-0.825274	-1.05863	2.67653	-0.825274	-1.05863	2.67615	-0.825274	-1.05863	2.67556
-0.825268	1.88658	-0.406094	-0.825065	2.5753	-1.07806	-0.825258	2.60101	-1.08229		2.73849	-1.05236	-0.985982	-0.683001	2.445	-1.0752	-0.807542	2.36327	-0.944911		-0.824393	1.50053	-1.081	-0.812791	2.33136	-0.92696	-0.825274	-1.05863	2.67664		-0.825274	-1.05863	2.67634	-0.825273	-1.04961	-0.317624	-0.82527	0.588667	0.813639
-0.690232	2.30961	-0.928932	2.96895	-0.99933	-1.03706	3.07817	-1.05764	-1.08232		-0.825274	2.58465	-1.06547	-0.823031	2.43323	-0.912098	-0.825274	2.60106	-1.08232		-0.825261	-1.05815	2.67613	-0.361447	-1.0106	-0.61767	-0.823225	2.47835	-0.958255		-0.616568	1.73294	-0.391632	-0.779355	2.55506	-1.07963	1.79778	-0.803041	-0.217587
3.07924	-1.05863	-1.08234	-0.507193	2.30269	-1.08208	-0.8195	-1.05863	2.66465		-0.811726	-0.600586	2.04504	-0.765755	1.01319	0.491159	1.73914	-1.04243	-0.60633		-0.259018	-1.03327	1.98305	-0.385246	-0.761931	1.79423	2.63924	-1.04485	-0.830633		-0.811361	1.01104	0.534818	-0.806729	1.76852	-0.249424	-0.618482	-1.05317	2.1973
-0.529997	-0.646228	1.86736	3.07083	-1.05692	-1.08223	3.01523	-1.00303	-1.07893		2.47191	-0.692363	-0.878534	-0.749812	1.83659	-0.369789	-0.825271	2.60107	-1.08233		-0.440254	2.03227	-0.998823	2.37812	-1.04286	-0.423722	3.07303	-1.0557	-1.07936		-0.665354	1.29416	-0.00262609	-0.377262	-0.819488	1.98696	-0.749425	-1.01514	-0.74349
-0.0752952	0.978369	-0.137636	-0.825254	2.60106	-1.08234	1.1553	0.694623	-1.03259		2.91069	-1.05678	-1.08228	-0.798079	2.57556	-1.08231	-0.749596	2.18248	-0.726423		3.01956	-1.05594	-1.02765	-0.823694	1.64951	-0.106478	2.76663	-0.947321	-0.935659		-0.817567	-0.771136	2.3734	-0.799043	2.5277	-1.03499	-0.824291	0.762317	0.805352
3.07231	-1.05463	-1.07977	2.95792	-1.05848	-0.965684	-0.825273	-1.05863	2.67663		-0.643032	0.135842	1.27335	-0.267822	0.887788	0.140665	-0.738889	2.40408	-0.963309		-0.794053	2.07794	-0.575284	-0.786495	-0.82675	2.40113	-0.274137	2.0646	-1.06191		-0.470145	-0.261956	0.825302	-0.82477	2.30042	-0.774013	-0.776765	-0.949932	-0.388091
-0.737515	-0.910308	2.42082	0.798784	-1.05863	-1.08206	-0.810098	2.21308	-0.698426		-0.812316	2.37961	-0.868034	-0.819224	2.58251	-1.07239	-0.814388	-0.342181	1.92712		-0.571192	-0.743163	1.33479	-0.793765	-0.914286	2.49804	-0.721982	-1.03614	0.536142		0.529632	0.47245	-0.640361	-0.500638	0.84962	0.368024	-0.825066	2.31279	-0.786428
-0.825269	2.60104	-1.0823	3.06277	-1.05852	-1.06658	2.3395	-1.05862	-1.08234		2.4512	-0.897218	-0.64353	-0.741233	0.744895	0.743225	-0.047793	-0.785345	1.62615		0.410718	1.3028	-0.938762	-0.220596	-1.03374	-1.032	0.646668	-0.859015	0.924486		-0.654733	0.220456	1.19291	-0.735413	-0.677782	2.10823	-0.689248	-1.05403	2.48681
2.83226	-0.851637	-1.05753	2.00623	-0.51936	-0.619791	3.05354	-1.04703	-1.06978		3.07389	-1.05855	-1.07735	0.351236	0.3472	-0.0082975	-0.824561	2.56974	-1.0516		-0.13875	1.26056	-0.375665	0.0350501	-0.678422	1.45765	-0.419715	-0.883748	1.65603		-0.133387	-0.425246	0.127374	-0.825274	2.59985	-1.08108	-0.823879	-0.271637	1.86306
-0.244292	-1.01265	-1.03846	2.60178	-1.0367	-0.960541	2.29697	-0.352771	-1.08177		-0.824584	-1.05859	-1.08227	0.30546	-0.544197	-1.01442	-0.824797	-1.05863	-1.08234		-0.472103	-0.996415	-1.0417	1.95903	-1.05824	-0.910237	-0.67859	0.0485694	1.39776		-0.825255	2.59069	-1.07169	-0.740908	-0.850929	-0.174644	-0.825274	2.60086	-1.08211
-0.535591	2.16037	-1.03545	-0.401855	-0.14787	1.33265	-0.82525	2.60105	-1.08233		-0.812532	-1.05821	-1.04517	-0.825274	2.56729	-1.04764	-0.824554	2.43538	-0.979428		-0.825274	2.59997	-1.0812	-0.554192	-0.699045	2.04155	-0.824953	-0.897541	2.50973		-0.707811	2.35592	-1.08078	-0.777017	1.69054	-0.993251	-0.275244	-0.945662	1.28721
3.07923	-1.05863	-1.08234	3.07924	-1.05863	-1.08234	2.68975	-0.820559	-0.951886		-0.825148	2.56113	-1.04144	-0.824292	1.07765	0.0460684	-0.824594	2.52136	-1.00111		-0.696173	-0.269859	1.70839	3.05053	-1.0586	-1.05724	-0.791798	0.489922	0.882542		-0.763907	-0.905226	2.4599	0.0382747	-1.04059	1.66844	-0.810578	-1.04627	-1.06473
-0.815198	2.59115	-1.08184	3.07919	-1.05857	-1.08234	3.07924	-1.05863	-1.08234		-0.825245	-1.05863	-1.08234	-0.82526	2.59358	-1.07465	-0.824632	-1.05863	-1.07973		3.07123	-1.05839	-1.07487	0.663033	-1.04361	0.65475	-0.541216	-1.01486	2.35819		-0.823283	-1.04507	2.65139	-0.807476	-1.05832	-1.08178	-0.825261	2.60098	-1.08227
3.07602	-1.05863	-1.08233	-0.123385	-1.05863	-1.08234	-0.594721	-1.05863	2.4436		0.402247	1.06746	-0.719879	-0.792016	2.56388	-1.08031	3.07756	-1.05845	-1.08178		-0.814752	-1.04986	2.65212	-0.612905	-0.548428	1.91517	-0.80099	0.0276256	1.21834		-0.766921	-0.109036	0.508017	1.3689	-1.05819	0.207336	-0.771403	-1.0433	-0.696543
3.07924	-1.05863	-1.08234	2.57648	-0.619964	-1.04888	3.07924	-1.05863	-1.08234		-0.824695	-1.05853	-1.08029	-0.820381	1.6619	-0.122399	-0.75369	-0.0989031	1.61027		1.31923	-0.978664	0.494653	-0.479449	2.21225	-1.01691	2.57797	-1.0386	-0.871411		-0.825167	2.6004	-1.08174	-0.823565	0.0723782	1.51331	-0.824642	0.365237	1.21354
0.777525	-1.05258	0.468273	-0.823434	-1.05481	-1.00387	-0.778297	1.05804	0.427179		-0.217105	1.96439	-1.01388	-0.785781	2.4293	-1.05031	0.288094	-0.998447	-0.768261		-0.820069	2.16777	-0.642472	-0.825251	2.49195	-0.970327	-0.70184	-1.01476	0.513885		-0.825204	1.4463	0.102674	-0.825034	2.38196	-0.861447	-0.825046	2.58886	-1.07001
-0.825217	2.60102	-1.08234	-0.69375	-0.282162	1.75248	3.07924	-1.05863	-1.08234		-0.823873	-1.05863	-1.08109	-0.822774	2.59514	-1.07864	2.72646	-1.0474	-0.754372		-0.412152	0.298244	-1.07264	-0.312548	-1.00923	-0.211313	1.46905	0.246941	-1.05382		-0.803758	1.72687	-0.377939	-0.628021	-0.745869	-1.04339	-0.820052	0.670055	-0.41873
3.07925	-1.05863	-1.08234	3.06433	-1.05462	-1.08225	3.05897	-1.05682	-1.06526		2.63347	-1.04071	-0.717855	-0.756319	2.36356	-1.05916	0.752297	-1.03171	0.542562		-0.823958	2.53966	-1.02052	-0.527294	-0.121905	1.34373	2.99794	-0.999628	-1.06467		-0.825274	2.5982	-1.07938	-0.817408	0.85034	0.69461	-0.817339	2.5752	-1.07725
2.93645	-1.03327	-0.970903	-0.824979	-1.05863	2.67635	-0.757631	0.534042	0.975644		-0.825258	-0.806664	2.41782	-0.292101	2.0811	-1.06155	2.01519	-0.268292	-0.872052		-0.815997	-0.964824	1.86798	-0.751766	0.972438	0.517736	-0.808222	2.52901	-1.03161		-0.677755	2.45079	-1.07053	-0.697648	0.0531109	-0.0126177	-0.753594	-0.422117	1.91506
-0.805944	2.4871	-0.984417	2.40214	-0.492616	-1.02853	2.74367	-1.05698	-0.760958		0.403875	-0.888413	0.229386	-0.824832	2.58267	-1.06386	-0.823169	2.59477	-1.07789		-0.657866	1.08381	-0.31093	2.09943	-0.905359	-0.296665	-0.79523	-0.837672	2.42071		-0.821876	2.50587	-0.987848	-0.802327	-0.84221	2.1917	-0.0522164	1.15912	-0.472333
2.24535	-0.293546	-1.06543	-0.825144	-1.05547	2.67327	3.07923	-1.05862	-1.08234		0.269896	-0.913442	-0.793635	-0.817194	2.4243	-1.03375	-0.705516	2.18363	-0.768863		-0.642146	-0.480976	-0.984342	1.70131	-1.0559	-0.965492	3.07191	-1.0582	-1.0758		-0.825142	2.57505	-1.05573	-0.825274	2.60096	-1.08221	-0.803758	1.72687	-0.377939
3.07915	-1.05862	-1.08226	-0.782308	-1.03674	2.61279	3.07076	-1.05108	-1.08192		-0.814915	2.33942	-0.825415	0.158362	1.05291	-0.439163	-0.775616	2.10573	-0.621417		-0.778516	-0.895116	-1.07784	-0.763167	2.39319	-0.93536	-0.0972719	-0.636881	1.35898		2.19776	-0.859346	-0.470876	-0.821718	0.622783	0.931424	-0.407001	0.109598	-0.945593
-0.642409	2.42585	-1.0791	2.59726	-0.790571	-1.05845	0.194096	-0.78377	1.41295		-0.825269	2.59978	-1.08101	-0.817149	2.49133	-0.977437	-0.825215	2.59667	-1.07786		-0.801155	2.36775	-0.8659	-0.202487	-0.713496	-0.711125	2.98784	-1.05777	-1.02075		-0.814932	2.41508	-0.905211	-0.819654	-1.0584	-0.811466	-0.790076	-1.019	0.34546
-0.72637	2.49605	-1.06968	-0.816083	1.334	0.210262	-0.574129	1.32922	-0.0177602		1.19904	-0.950317	-0.94259	-0.135491	0.930681	-0.0307039	-0.822372	1.63202	-0.0905493		1.4199	-1.05428	0.495277	-0.612415	1.99957	-0.925529	-0.789626	-0.352775	1.91264		-0.783263	2.56145	-1.08208	-0.824252	-1.05863	2.67565	-0.825248	2.59984	-1.08109
0.203612	0.65344	-0.570075	0.556288	1.20822	-0.981897	2.71473	-0.729954	-1.069		-0.550403	1.91135	-0.639893	-0.101919	-0.0647998	0.555649	-0.824966	-1.05861	-1.07756		0.296625	-0.649037	1.17045	-0.825186	2.60086	-1.0822	-0.599731	0.595641	0.75121		-0.812311	2.29755	-0.934927	-0.81966	-1.05307	-1.01246	-0.818944	2.55722	-1.04355
-0.793827	2.51191	-1.02102	-0.825106	2.5663	-1.04678	-0.309739	1.96471	-1.00853		-0.825272	-1.05863	-1.08234	-0.825268	1.85918	-0.320338	-0.404187	0.562416	0.598691		2.75139	-1.03564	-0.930144	-0.753565	0.438974	1.05389	-0.823165	2.32834	-0.804343		-0.825274	2.60087	-1.08213	-0.823305	-0.0472965	1.63563	-0.752098	1.06684	0.128129
2.9771	-0.977647	-1.07188	-0.699101	2.42194	-1.02004	-0.656956	-1.05847	2.51443		-0.790926	-1.05378	-1.04653	-0.825187	2.48265	-0.960796	-0.82522	2.50109	-0.979893		-0.80447	2.35376	-0.857545	-0.825274	2.59961	-1.08083	1.02886	-0.598564	-0.450678		-0.824825	0.943509	0.600671	-0.788627	1.2251	-0.995487	-0.79771	2.33042	-1.02626
3.07822	-1.05803	-1.082	2.7769	-0.898201	-1.04713	2.98248	-0.971562	-1.07862		-0.823912	2.56018	-1.04164	-0.73524	1.85266	-0.4003	-0.825273	2.57559	-1.05616		-0.825273	2.59299	-1.07403	-0.825274	-1.05861	2.67662	-0.825274	2.60048	-1.08172		-0.817325	0.838619	-0.0354102	-0.825126	1.72425	-0.185646	-0.816824	-1.05859	-1.0812
2.11095	-0.220873	-1.01066	3.07907	-1.05862	-1.08217	3.01126	-1.00915	-1.07257		-0.622155	-0.329027	1.62286	-0.81271	2.50776	-0.998614	-0.823816	-1.05591	2.67244		-0.825175	2.50564	-0.984402	-0.823407	2.27197	-0.746164	-0.296262	-0.427797	1.18574		-0.557864	0.130851	1.0168	-0.735974	1.17653	-0.0651643	-0.825271	2.48758	-0.965767
3.07842	-1.05802	-1.08224	-0.746382	-1.03839	2.5799	3.07911	-1.05855	-1.08229		1.55687	-0.946682	0.210554	0.502518	0.519432	-0.222546	-0.802469	1.85023	-0.333177		0.190753	-1.05659	1.48018	0.0514983	1.07139	-0.778288	-0.57361	-1.02739	-1.01029		-0.478422	1.29483	-0.104125	-0.82503	-1.05861	2.67604	-0.825195	2.58995	-1.07311
3.07423	-1.05532	-1.08232	0.663383	0.75195	-0.616225	3.07903	-1.05862	-1.08228		2.83799	-1.05732	-0.970666	-0.783866	2.33692	-0.855257	-0.799127	2.55107	-1.05615		-0.823171	2.58533	-1.06824	-0.366488	-1.04586	-0.303541	-0.449389	-1.05857	-0.743818		-0.824253	-1.03097	2.11736	-0.825274	2.60085	-1.0821	-0.8237	2.55766	-1.03936
-0.825274	2.60108	-1.08234	-0.825205	2.60098	-1.0823	2.85025	-1.05154	-0.869162		-0.825274	2.60107	-1.08233	-0.82312	0.131422	1.13463	-0.823384	1.33682	0.202676		2.80627	-1.02911	-0.849869	-0.689121	2.42829	-1.06421	-0.772795	2.44118	-0.968969		-0.824984	2.561	-1.04154	-0.825206	2.59726	-1.07848	-0.824275	2.39375	-0.90677
-0.818471	2.46159	-0.945617	3.07925	-1.05863	-1.08234	-0.447498	2.23836	-1.07958		-0.805245	2.56394	-1.08027	-0.825274	2.60069	-1.08194	-0.822769	0.920447	0.627174		-0.817378	2.58809	-1.0816	-0.821403	2.1998	-0.675554	-0.589395	-1.05498	-0.624506		-0.779454	-0.968875	2.485	-0.825274	2.60065	-1.0819	0.528405	0.157252	0.027051
3.07914	-1.05861	-1.08234	-0.825273	2.60093	-1.08218	-0.713562	-0.653658	2.15313		1.73894	0.196657	-1.08133	-0.818552	2.58282	-1.07171	-0.806815	2.23584	-1.01813		-0.726282	1.35283	0.0998555	-0.732144	2.19506	-0.755391	-0.825273	2.59926	-1.08049		-0.823862	-0.993514	2.28533	1.7769	-0.629632	-0.376873	-0.454568	-1.05669	-0.908989
1.74299	-0.0476843	-1.00353	-0.808343	2.12827	-0.613009	3.03248	-1.04178	-1.05483		0.0799516	-0.446234	1.14354	-0.825229	2.58306	-1.06387	-0.825274	2.59911	-1.08032		-0.825271	2.59571	-1.07684	1.32213	-0.221616	-0.251888	-0.821724	2.59595	-1.0805		-0.82077	2.5512	-1.0357	-0.825274	2.60102	-1.08227	-0.825274	2.60103	-1.08229
1.1053	-0.149396	-0.42057	-0.177442	-0.71623	-0.609102	-0.779354	-1.02181	-1.01055		0.150887	0.790352	-0.40418	-0.564992	1.89842	-0.845025	-0.0211518	0.00174654	-0.564005		-0.275221	-0.0374965	-0.144889	-0.0753873	-0.27139	0.102427	-0.177254	-0.188921	0.260953		-0.39195	-0.717806	1.44502	-0.355703	0.484445	-0.413518	-0.350146	-0.531695	0.77407
-0.468436	-0.864486	2.03628	2.13524	-0.537352	-0.72699	0.530015	-0.240135	-0.158984		-0.261471	0.13811	-0.207736	0.192166	0.881876	-0.60498	0.268982	0.0176206	-0.0777483		0.714667	-0.284722	-0.0288494	0.726558	-0.0350649	-0.287924	-0.275239	-0.0292361	-0.00774944		0.404496	0.0893188	-0.208085	-0.326396	0.10192	-0.0150313	-0.270611	-0.00526493	-0.141901
3.05302	-1.04293	-1.07376	1.30668	-0.266763	-0.521349	2.3412	-0.713272	-0.936159		0.452387	0.286794	-0.276059	-0.203553	0.166972	-0.232171	0.209085	0.0941913	-0.352339		0.801545	-0.153974	-0.139934	-0.318311	-0.409857	1.01927	-0.696232	-0.44007	0.922876		-0.270172	-0.00132655	-0.167475	-0.239917	-0.148813	-0.0434716	-0.105913	0.751454	-0.350232
2.07447	-0.801112	-0.426076	2.21038	-0.550818	-0.894063	1.37562	-0.211809	-0.503153		-0.686079	0.892624	-0.661912	0.329258	0.0428396	-0.247919	0.977757	-0.215082	-0.182614		-0.0878776	0.116335	-0.00188634	-0.524111	-0.14135	-0.363688	-0.000713369	-0.0544881	-0.275806		-0.104029	-0.0214254	-0.14871	-0.26895	0.514448	-0.320379	-0.379951	-0.250755	0.0601228
-0.774887	-1.01278	-1.04689	-0.491774	-0.270908	0.0179959	-0.677637	-1.05484	-1.07887		2.86246	-0.928148	-1.03219	1.32324	-0.302362	-0.427411	-0.317214	0.195232	-0.273451		-0.339148	0.175651	-0.519809	-0.300103	-0.0428549	-0.897995	-0.0217315	0.391503	-0.21213		0.0948122	-0.272769	0.106038	-0.600859	-0.640381	1.60314	0.346664	-0.0779606	-0.407719
1.39503	-0.207037	-0.589394	-0.806088	2.57987	-1.0799	-0.389012	-0.707542	-0.8777		2.5893	-0.823776	-0.909744	0.415979	0.0183194	0.232421	-0.787302	-1.00211	2.54238		-0.0350617	-0.134979	0.564649	0.68647	-0.0283527	-0.309234	-0.476936	-0.452247	0.562329		0.593676	-0.0721108	-0.138153	0.380438	0.141522	-0.513716	-0.558108	-0.178334	0.576609
0.412719	-0.0218872	-0.0669143	-0.7738	-0.363868	-1.03347	-0.125352	-0.966221	-0.885844		0.254967	0.045505	-0.50673	0.635501	-0.110851	-0.373881	1.05655	-0.240724	-0.465654		-0.778885	-0.971812	2.45563	-0.779459	-0.934308	2.37548	0.203277	-0.0366822	0.067951		-0.270172	-0.00132655	-0.167475	-0.275246	-0.0293099	-0.00767841	-0.275246	-0.0293099	-0.00767841
-0.0312192	-0.58447	-0.853439	0.0225422	0.0101279	-0.315219	-0.234406	-0.5121	0.832379		3.07348	-1.05742	-1.08151	0.665509	0.171395	-0.492322	2.82994	-0.95626	-1.01192		2.47701	-1.05482	-1.07915	3.07923	-1.05862	-1.08233	3.03695	-1.05789	-1.08179		-0.770468	-0.86183	-1.01454	-0.230436	0.835618	-0.355201	0.792419	-0.378647	0.0494251
0.234933	0.271044	-0.36158	0.0607636	-0.654676	0.00250207	1.83708	-0.239161	-0.830367		-0.563859	-0.596047	1.7983	-0.237741	-0.290724	0.292806	0.654755	-0.110662	-0.075732		1.07007	-0.277558	-0.425127	-0.185775	0.326184	-0.377027	-0.324769	-0.537836	1.45191		0.887154	0.07943	-0.436627	-0.333572	-0.138461	-0.233235	1.67953	-0.395145	-0.552582
0.0935301	0.448307	-0.581157	-0.387952	-0.314422	0.00387749	1.70018	-0.620494	-0.743893		-0.234586	0.000558582	0.533296	-0.0666836	-0.0274871	-0.0416823	-0.530671	-0.600837	1.61305		0.260768	0.0610762	-0.0791687	0.638418	-0.0892863	-0.313468	-0.0167396	-0.0943958	-0.0541204		0.909582	-0.243896	-0.447866	0.904223	-0.131455	-0.368617	-0.222673	-0.499697	1.35176
0.122239	-0.428017	0.839581	0.435072	-0.41787	-0.868275	0.238059	-0.577242	0.916467		-0.608949	-0.335878	0.335569	0.101293	0.653935	-0.403499	0.155733	0.0475008	-0.186615		-0.244932	-0.143299	-0.158594	1.25614	-0.493872	-0.542423	-0.644836	-0.71495	1.76622		-0.275246	-0.0293099	-0.00767841	-0.311976	0.00718723	-0.132752	-0.283404	-0.437009	1.08334
0.978268	-0.015504	-0.491566	1.39689	0.0434869	-0.843344	0.791026	-0.138525	-0.377455		-0.188288	0.230415	0.159215	1.42229	-0.236581	-0.693672	-0.586022	-0.0281662	-0.543119		-0.460597	-0.68333	1.68946	-0.153383	0.0785326	-0.026679	0.347672	0.0259995	-0.150527		-0.47639	-0.382282	-0.674992	-0.595762	-0.961406	2.34518	-0.558557	-0.766836	1.77315
1.23192	-0.601944	0.0683732	2.70259	-0.875746	-0.931442	-0.650453	-0.526662	1.74216		0.698081	0.179917	-0.35314	-0.0825594	0.113222	-0.281278	-0.260674	-0.093775	0.698594		0.045633	-0.25873	0.542696	1.0679	-0.222236	-0.539686	0.0966823	-0.0935907	-0.137171		-0.275246	-0.0293099	-0.00767841	0.210627	0.0598539	0.0073144	-0.648499	1.43592	-0.418213
0.888965	-0.473943	-0.644543	0.141528	0.27167	0.307918	-0.410854	-0.807748	-0.357572		-0.08256	0.00142887	0.0834158	-0.543121	-0.232458	0.47485	-0.00822037	-0.0152994	-0.13009		0.13946	-0.0263828	-0.420531	-0.285143	-0.011606	-0.234218	-0.308161	-0.00814466	0.014268		1.7881	-0.605911	-0.726636	-0.433496	-0.160106	-0.144235	-0.54486	-0.0913203	0.256251
-0.747729	1.63575	-0.509351	1.3405	-0.263914	-0.559837	-0.191427	-0.308583	0.967598		-0.435164	0.847338	-0.54624	-0.0522288	0.319859	-0.347239	-0.268695	-0.158414	-0.283387		-0.291289	-0.570355	1.09609	-0.196662	-0.34991	0.842016	-0.497583	-0.518507	0.687585		-0.206302	-0.533678	0.870385	-0.209122	-0.166596	-0.220875	0.0905401	-0.210353	-0.267146
2.09385	-0.563991	-0.79193	-0.137764	-0.699324	-0.311248	0.164791	0.00213977	-0.40332		-0.408533	0.929075	0.0452724	-0.0926583	0.160413	-0.215583	0.444418	-0.200041	-0.451642		-0.285143	-0.011606	-0.234218	-0.044311	-0.0664649	-0.0719657	-0.383907	0.0316536	0.61423		0.24265	-0.110031	-0.346249	0.586725	-0.100761	-0.198896	-0.559221	-0.182001	0.599264
-0.326975	-0.127632	0.905707	-0.712583	-0.458012	1.69811	1.34147	-0.43	-0.608877		1.07877	-0.240184	-0.502072	-0.135245	0.223813	0.226638	-0.548561	-0.534206	1.28625		-0.464893	0.0753637	-0.156653	0.721861	-0.17487	-0.359492	0.452877	0.00110902	-0.2309		0.256162	0.0770481	-0.143841	0.152288	0.0275153	-0.0871883	-0.56432	-0.150547	0.544324
0.717022	-0.776762	0.830102	0.00198118	-0.100945	0.253351	2.39962	-0.902312	-0.718653		-0.240246	1.56269	-0.820624	-0.265674	-0.203803	-0.335432	-0.450088	-0.0375574	0.336264		-0.535459	-0.593983	1.07448	-0.186178	-0.475852	-0.473374	-0.763985	-0.942234	2.36912		-0.387132	-0.220411	-0.461829	-0.25817	-0.0472247	-0.0397915	0.306547	-0.160239	-0.234922
2.67303	-0.871725	-0.935572	0.760172	-0.14926	-0.730762	0.59224	-0.290015	0.387752		0.725375	-0.37343	-0.773883	0.531118	0.0273873	-0.194529	0.0182837	-0.0490918	-0.216297		-0.295673	0.00246953	0.198585	-0.0830685	-0.192882	-0.477801	-0.386297	-0.263149	-0.338159		-0.0440395	-0.084845	0.394386	-0.378913	-0.242882	-0.0612584	0.112985	0.0262845	0.00316333
-0.0858157	0.127522	-0.106143	0.42205	-0.515264	-0.732233	2.10426	-0.719235	-0.676632		0.745255	-0.126741	-0.717165	-0.123969	-0.465722	-0.709597	-0.1221	0.575919	-0.204987		-0.0627375	0.156393	-0.093205	0.653103	-0.11733	-0.630222	-0.604571	-0.178048	-0.163095		-0.124551	-0.205138	-0.515926	-0.520616	-0.118335	0.875675	2.02044	-0.574448	-0.71141
-0.154397	-0.0933181	-0.411087	1.18684	-0.333742	-0.464287	-0.811439	-1.04817	-1.07471		-0.19531	-0.0530187	-0.201715	-0.052872	-0.0479798	-0.263971	-0.275257	-0.029304	-0.00769073		-0.499557	-0.423391	0.660794	-0.278514	-0.0172222	-0.1247	0.216264	0.0743908	-0.210209		-0.656301	-0.725597	1.78645	0.142949	0.0943392	-0.238784	-0.275246	-0.0293099	-0.00767841
1.98042	-0.857855	-0.34994	0.0306464	-0.403887	0.654148	-0.219497	-0.0436985	0.186712		-0.270733	-0.151586	-0.329768	0.011679	-0.0808025	-0.20716	-0.0885065	0.067304	0.121856		-0.282574	-0.0127707	-0.198579	-0.710688	-0.82773	2.05671	-0.294362	-0.0300155	0.0131721		0.900419	-0.320757	-0.475706	1.50039	-0.272492	-0.546711	-0.0751352	0.136558	-0.0481293
2.31094	-1.02379	-0.387155	0.763076	-0.116198	-0.386423	-0.464098	-0.616447	1.75202		1.26821	-0.783572	0.143975	0.287561	-0.0352892	-0.174874	-0.204937	-0.220712	0.730433		-0.246217	0.0351538	-0.368456	0.81664	-0.202503	-0.182456	0.00737644	0.115855	-0.107271		-0.66763	-0.836295	2.1496	-0.635173	-0.347029	1.28055	-0.766771	-0.838931	1.97439
2.53811	-0.773971	-0.875161	2.38495	-0.765274	-0.77601	0.678842	-0.339012	0.250928		0.830509	-0.207627	-0.976087	-0.269203	0.356269	-0.524042	-0.368048	-0.137182	-0.0223236		-0.41203	-0.0780151	0.112301	-0.0092783	-0.0727794	0.0642994	-0.424464	-0.283884	-0.300471		-0.289676	-6.27903e-05	-0.0318113	1.21574	-0.328613	-0.444449	-0.439326	-0.320855	-0.29237
-0.209563	-0.201819	-0.318377	-0.176715	0.412778	-0.523615	-0.825119	2.59363	-1.07808		-0.458001	-0.194685	0.346831	0.0446548	-0.268274	-0.715489	-0.274653	-0.0336564	-0.10013		0.27712	-0.170639	-0.248332	-0.304021	0.0485976	0.061219	0.165093	-0.211142	-0.183525		-0.124551	-0.205138	-0.515926	-0.513923	-0.213753	0.630053	-0.275246	-0.0293099	-0.00767841
2.2653	-0.766177	-0.773586	0.659141	-0.107368	-0.285647	2.63275	-0.909848	-0.813008		0.589082	-0.207995	-0.542611	-0.0437489	0.12425	-0.255094	-0.0676603	0.191842	-0.292438		-0.204313	-0.396067	1.17539	-0.16957	0.0303933	-0.266915	0.695862	-0.294311	0.0574703		0.523002	-0.154675	-0.119419	1.63849	-0.477806	-0.556126	-0.56306	-0.321626	-0.31287
0.507172	0.117136	0.109147	1.41434	-0.593233	-0.115483	2.11164	-0.623868	-0.800125		1.53872	-0.405245	-0.702218	-0.323164	0.865275	-0.515258	0.643836	0.240479	-0.41486		-0.284455	-0.498755	1.00494	-0.0647155	-0.299424	0.786099	0.649551	-0.0403674	-0.326244		1.60654	-0.370243	-0.598468	1.48893	-0.236707	-0.603355	-0.281441	-0.040904	0.150945
0.498494	-0.859219	1.15077	0.468965	-0.0625503	0.080549	1.79587	-0.382122	-0.671052		0.44116	-0.0894124	-0.563906	-0.674102	-0.043126	-0.0997023	0.451987	-0.236208	-0.330198		-0.0467194	-0.098485	0.251275	-0.345408	0.904697	-0.365617	-0.0389054	-0.0957653	-0.249237		-0.269857	-0.000726415	-0.147261	-0.748494	-0.908059	2.29435	0.728488	-0.0993188	-0.303579
2.01634	-0.538663	-0.672658	0.770567	-0.228843	0.201776	0.0982313	-0.17435	0.117138		1.02543	-0.256022	-0.0427565	-0.524236	0.525977	-0.0514523	1.55963	-0.611005	-0.986506		1.58496	-0.311687	-0.685393	-0.788643	-1.04461	2.60407	0.950162	-0.168145	-0.48514		-0.0665816	-0.0255513	-0.166554	0.540316	-0.143068	-0.155324	-0.259217	-0.105719	0.0839218
-0.289174	0.221843	0.569388	1.46741	-0.862909	0.141596	0.865374	0.254723	-0.694023		-0.240138	0.0365545	-0.478757	0.0584764	-0.153796	-0.28423	0.504438	-0.355883	-0.739752		-0.786792	-0.998812	2.45695	-0.583116	-0.405262	0.930436	-0.327425	-0.279704	0.903166		-0.270611	-0.00526493	-0.141901	-0.17436	-0.27967	-0.13017	-0.270637	-0.0528182	-0.0929786
-0.243105	-0.675792	1.58056	1.53717	-0.230396	-0.471694	1.11345	-0.747763	0.46644		-0.342536	-0.197359	-0.660334	-0.0535378	-0.124589	0.472497	0.412213	0.0180116	0.121562		1.86085	-0.48847	-0.710816	0.0855821	0.0403173	-0.184815	-0.79522	2.55955	-1.07511		-0.768959	-0.953241	-1.04683	-0.149786	0.0176182	-0.191758	2.44667	-0.80214	-0.871516
0.189937	0.191025	-0.0758149	2.08589	-0.61973	-0.725356	1.81342	-0.516499	-0.849259		0.568626	-0.0708776	-0.319594	0.0189895	0.191181	-0.343728	-0.60213	-0.353223	-0.0310562		-0.537328	-0.42946	-0.0254351	-0.128749	-0.683851	0.799317	-0.780232	-0.914849	2.26201		-0.476703	-0.259198	0.166861	-0.666319	-0.807469	1.61662	-0.377319	-0.165792	0.391137
0.278975	-0.343198	0.620108	-0.822489	2.58851	-1.07767	-0.824685	-1.05665	-1.08122		1.58699	-0.418886	-0.400423	-0.104006	0.521723	-0.512656	-0.534898	-0.523931	1.17853		0.24214	-0.388859	0.446543	-0.180908	-0.107714	0.368619	1.06056	-0.453121	-0.179756		-0.270818	0.0162396	-0.311526	0.483479	-0.366985	-0.0367907	-0.822225	2.50349	-1.01508
1.60412	-0.206175	-0.635566	1.51635	-0.493611	-0.526706	1.47905	-0.410407	-0.313628		-0.0343096	-0.493654	-0.409059	-0.00325865	-0.110554	0.247029	-0.321016	-0.288279	0.157107		-0.461032	-0.357256	0.468754	-0.186563	-0.356785	0.63293	-0.068564	-0.217893	0.528999		-0.48683	-0.425267	1.02492	-0.278529	-0.0172446	-0.124656	-0.478344	-0.789293	1.88305
2.54259	-0.871444	-0.768508	-0.823125	2.59752	-1.08215	1.45552	-0.53371	-0.619383		-0.735849	-0.795218	0.0541004	0.367505	0.315799	-0.198133	-0.748743	-0.674257	1.10248		0.129587	-0.114521	-0.396359	-0.316734	-0.480892	0.982627	0.448933	-0.267697	-0.231484		-0.439108	-0.323099	0.698082	-0.550221	-0.531734	0.293423	-0.355665	-0.200704	0.40626
-0.227247	0.103706	-0.522831	2.11588	-0.577322	-0.795511	0.985643	-0.796984	0.623488		-0.352017	-0.230977	0.64512	0.430594	-0.181648	-0.0204631	-0.44543	0.107168	-0.193703		-0.649259	-0.864121	2.16698	1.67251	-0.448732	-0.687397	0.0696257	0.00381307	-0.501034		-0.643205	-0.53162	0.336829	-0.0236622	-0.395178	0.788299	-0.297937	-0.234632	0.288193
1.4327	-0.424792	-0.836478	0.600005	0.613091	-0.552575	2.27411	-0.69812	-0.777193		-0.413124	-0.0810971	-0.362858	-0.431145	1.8984	-0.90053	-0.120878	0.128599	-0.179761		-0.34363	-0.157231	0.326028	-0.731042	-0.732626	1.30899	-0.441433	-0.380117	0.84427		-0.652605	-0.489697	1.31939	-0.666254	0.6193	-0.138171	0.0744355	-0.309026	-0.280652
0.347979	0.294748	-0.298183	0.604793	0.138862	-0.333006	0.21806	1.24366	-0.782614		0.153639	-0.206474	-0.628259	-0.100553	0.173529	-0.0763554	-0.209618	-0.278477	0.480341		-0.370651	-0.162612	0.281608	-0.380782	-0.182578	0.334975	-0.404526	0.416249	-0.268001		-0.596311	-0.370545	1.29258	-0.515299	-1.01127	2.28277	0.828598	-0.300161	-0.493767
2.19574	-0.76756	-0.539606	-0.620743	-0.687155	1.869	-0.347465	-0.164452	-0.277472		0.683928	-0.0891411	-0.387515	-0.277853	-0.255382	-0.547264	-0.416086	-0.574969	0.794477		-0.804131	2.26807	-0.81063	0.00274084	-0.0675233	0.169172	0.319137	-0.176569	0.139273		-0.171242	0.0462863	0.0364312	0.135751	0.065264	-0.315547	-0.401342	-0.209449	-0.456041
0.360699	-0.753902	0.942587	0.277074	-0.170654	-0.248284	0.624826	-0.0371096	-0.491886		-0.70368	-0.738399	-0.25431	0.831277	-0.222271	-0.418602	-0.319768	-0.272933	0.686234		0.0682729	-0.39406	0.455776	-0.297281	-0.451066	0.672122	0.1905	-0.152679	0.304179		1.72572	-0.582429	-0.352189	-0.29305	-0.337471	0.262886	-0.0709805	0.145855	-0.121746
1.21048	-0.199645	-0.597119	2.60286	-0.849733	-0.853591	0.596485	-0.109214	-0.0990391		0.275797	0.299366	-0.168229	0.403673	-0.112309	-0.343302	-0.29156	-0.456843	-0.0322405		-0.4472	-0.46272	0.96078	-0.679298	-0.630056	1.63923	0.625683	-0.265386	0.0424426		0.161341	-0.219297	-0.0162755	0.480728	-0.16597	-0.0232179	-0.332264	-0.136013	0.270589
1.30468	-0.39634	-0.666104	0.126361	-0.573637	1.23088	-0.658723	-0.979908	2.36504		1.49212	-0.264065	-0.515598	-0.756177	1.27756	0.124874	-0.00587328	-0.400741	0.48674		1.69249	-0.601497	-0.490596	0.391083	-0.321857	0.0490782	-0.076711	0.0546621	0.229275		0.70481	-0.480539	-0.0764561	-0.464835	-0.417534	0.876562	-0.697085	-0.54464	1.44505
2.42159	-0.748532	-0.846564	0.382382	-0.741847	1.17407	-0.414554	-0.278904	0.87939		-0.314187	-0.304029	-0.442404	-0.790252	2.53384	-1.05762	0.0107556	0.220886	-0.175119		0.17244	-0.477675	0.56062	-0.579833	-0.513549	-0.0503067	-0.330999	-0.121905	0.17963		1.11088	-0.480654	-0.116041	-0.347496	-0.16452	-0.277408	0.00628946	-0.0634841	-0.21281
-0.436139	-0.636512	1.26068	1.11176	-0.239713	-0.455764	0.876914	-0.302462	-0.27292		-0.669256	-0.797287	1.07514	0.104693	-0.102056	0.192777	2.43714	-0.880675	-0.817652		-0.172282	-0.295862	0.520978	-0.22129	-0.293566	-0.527098	-0.233798	-0.0112896	-0.107035		-0.459831	-0.206467	-0.170968	-0.8118	2.52601	-1.05907	-0.132221	0.103505	0.298092
0.0468806	0.0210992	0.00543389	0.609354	-0.124421	0.123403	1.84039	-0.466236	-0.716298		-0.747322	-0.962486	2.3711	-0.297612	-0.174206	0.517267	-0.825226	2.60078	-1.08214		-0.300853	-0.282721	-0.0243658	-0.382206	0.10505	-0.18056	1.59279	-0.509679	-0.533139		0.0861593	-0.150794	-0.11808	-0.106003	0.726793	-0.0719013	-0.274443	-0.185768	-0.0371427
2.717	-1.01675	-0.901896	-0.825274	-1.05863	2.67664	-0.7554	-1.01719	2.5284		0.183859	-0.270023	-0.228181	0.453179	0.306082	-0.482621	-0.29826	1.50467	-0.762029		0.688023	-0.530115	0.282687	-0.286855	1.2813	-0.451004	0.219232	0.88905	-0.621427		0.164576	0.745072	-0.456381	-0.32897	1.90272	-1.0071	0.271511	0.318076	-0.19899
-0.103314	-0.742051	-0.455235	-0.437197	-0.121184	-0.89955	-0.303927	0.712846	-0.799739		-0.729225	-1.00401	-1.01733	0.0981977	-0.509869	-0.260976	-0.150285	-0.661619	-0.781339		0.239942	0.749825	-0.479587	0.169852	-0.235884	-0.264994	-0.532435	1.13527	-0.0405617		0.437688	-0.411205	-0.81304	-0.276849	1.24647	-0.671976	-0.359474	1.00954	-0.80603
-0.00232013	0.100089	-0.505335	0.102897	-0.846146	-1.0505	-0.233464	0.760479	-0.115935		-0.196475	1.7201	-0.899136	0.193455	0.449096	-0.16155	-0.00138846	-0.553693	-0.853057		-0.269405	1.15468	-0.720046	0.535391	-0.0032842	-0.367674	-0.667882	-0.826179	-1.01605		-0.28765	-0.713701	1.53626	-0.042159	-0.487091	1.14345	0.177314	-0.103387	-0.377548
0.297943	-0.595264	-0.970923	0.149319	-0.247615	-0.257322	1.9181	-0.777109	-0.989298		0.55946	0.0577071	-0.321646	0.109284	-0.499333	-0.747292	-0.0114378	-0.561723	0.900413		0.704931	0.420759	-0.879479	0.234393	-0.378914	-0.492736	0.352962	0.294193	-0.48454		0.443199	0.0349949	-0.498939	-0.198974	0.771399	-0.883985	0.521386	-0.210718	0.00568398
-0.643948	-0.815884	-1.05464	0.216502	-0.294095	-0.70974	-0.476489	-0.817161	-1.04071		-0.818597	-1.05266	2.64428	0.346347	0.409738	-0.990159	0.0593999	-0.491296	-0.815091		0.227191	0.691071	-0.619139	0.339043	-0.107601	-0.706264	0.116324	-0.0795687	0.12848		0.122716	-0.213384	-0.526631	-0.66188	-0.913981	2.29161	2.95287	-0.970778	-1.0746
-0.594413	-0.974359	0.765387	0.573795	-0.0285554	-0.869747	-0.825002	-1.05854	2.67599		1.25017	-0.430683	-0.181066	-0.674184	2.00554	-1.05017	0.397449	-0.176993	-0.285684		0.11764	-0.323549	0.771127	-0.0717574	1.12356	-0.48246	-0.06796	-0.486744	-0.985269		0.254006	-0.00530636	0.0226041	0.0326991	1.64761	-1.05382	0.0643275	0.395524	-0.247789
-0.625329	1.94624	-0.916902	-0.704807	-0.719841	1.48037	-0.825212	-1.05857	2.67638		0.184781	0.291428	-0.348351	0.265288	-0.0778276	-0.0779491	0.0495348	-0.520055	0.43362		0.165914	-0.17935	0.276632	0.456465	0.118175	-0.6706	-0.799109	2.53113	-1.06976		-0.670295	2.23354	-0.985339	0.424612	-0.327377	-0.491545	0.0215497	-0.420821	-0.697894
-0.00530707	-0.51569	1.02373	-0.330405	-1.0581	2.18681	-0.818174	-1.05441	2.6523		0.353789	-0.131964	0.148978	0.535684	-0.280036	-0.183685	-0.459828	-0.87169	-0.947824		0.126581	0.217476	0.154038	0.130715	-0.397115	0.51676	0.470668	0.558913	-0.546238		0.121018	0.453673	-0.177166	-0.336438	-0.657074	1.49985	0.217575	-0.216808	-0.961958
0.317114	-0.805531	-0.948415	-0.216021	-0.61593	0.165463	0.647098	0.027407	-0.616499		-0.22942	0.240438	0.524366	0.0192024	0.884729	-0.524978	0.127197	1.13396	-0.763266		0.341361	-0.000748099	-0.621359	0.382699	-0.281553	-0.237225	0.0437562	0.472772	-0.176557		-0.235993	1.34229	-0.66602	0.139627	-0.283536	-0.429646	0.561986	-0.139927	-0.477162
0.207484	0.787781	-0.735055	2.15557	-0.671375	-0.856001	-0.10094	-0.541561	-0.39989		0.368373	-0.392361	-0.202169	0.0961428	-0.256424	0.4434	0.501666	-0.152659	-0.22415		-0.0161399	-0.460526	-0.561766	0.0786381	-0.466581	0.680672	-0.0100784	-0.395913	0.670795		-0.31823	1.50877	-0.9077	0.397694	-0.311087	-0.267128	-0.0468331	0.0686244	-0.715459
-0.156279	-0.701893	-0.902885	-0.378648	1.75885	-0.873091	-0.414496	-0.551708	1.42089		-0.00435318	-0.857235	0.873339	-0.155629	1.36513	-0.873385	0.0293069	-0.750851	1.15185		-0.749638	-1.04508	2.55615	-0.795399	2.56091	-1.07826	0.206407	-0.0241178	-0.144366		-0.0941095	0.517391	-0.818615	-0.0441169	0.0503246	0.173721	0.299704	-0.0761369	0.0420024
-0.37859	-0.646673	-1.02571	0.187761	-0.0933854	-0.146399	0.213976	-0.0915091	-0.10076		0.0504143	0.311541	-0.339858	0.232298	-0.211307	-0.476963	0.853615	-0.147569	-0.879189		0.27298	-0.01242	0.015203	-0.533552	-0.95951	2.16338	0.353132	-0.159828	-0.525378		0.434848	0.163501	-0.609971	0.303084	-0.569415	0.374273	-0.310753	1.57275	-0.864128
-0.0890927	-0.419251	-0.713561	0.00432323	0.771997	-0.619831	-0.191355	-0.503912	-0.925615		0.15656	-0.232025	0.408962	-0.284299	1.52032	-0.831996	0.125047	-0.325833	0.646013		-0.479511	1.55543	-0.48213	0.175753	-0.269183	0.350136	-0.477485	0.509669	0.692585		-0.648593	2.07573	-1.03424	-0.0954504	-0.346358	-0.335161	0.534927	-0.0686384	-0.576559
-0.350216	0.962193	-0.911903	-0.546016	1.7057	-0.976044	-0.762437	-1.02405	2.52397		0.0736148	-0.225123	0.401537	0.150373	0.63269	-0.326587	1.36358	-0.618945	-0.483222		0.135727	0.33077	-0.00210368	-0.298525	-0.501668	1.43221	0.179647	-0.325043	0.468915		0.175338	-0.505875	0.578878	0.357829	-0.011235	-0.0349903	-0.0871837	0.62794	-0.533943
-0.456751	-0.797984	-0.648183	-0.760883	-0.935157	2.04639	-0.701288	-0.86751	2.29733		0.154518	-0.543486	-0.423933	0.120057	0.268366	-0.0701781	-0.0691856	-0.30875	-0.873457		0.0827086	-0.0414363	0.563684	0.31861	-0.103957	-0.415316	0.191181	-0.14932	0.0576327		0.410823	-0.32026	-0.485419	0.362716	-0.434337	-0.292393	0.383888	-0.0768986	0.154257
-0.420565	0.148803	-0.640952	-0.186406	-0.740512	-0.713687	0.239684	0.0356684	-0.00712107		0.0749729	1.04842	-0.683858	-0.067002	0.855685	-0.980811	0.190046	-0.091307	0.400579		0.489695	-0.414708	-0.000386097	0.183123	-0.112657	0.371695	-0.299263	0.891609	0.0085518		-0.0613447	-0.48803	0.976421	0.189824	-0.278925	0.320481	-0.369612	1.61021	-0.875453
-0.166514	-0.546263	-0.861467	0.139297	0.0936235	-0.591486	-0.194336	0.108102	-0.989009		0.309298	-0.452371	0.0853568	-0.154474	1.53194	-0.944251	-0.0378664	-0.369743	0.662554		0.241941	0.246716	-0.439217	-0.651884	2.2372	-0.968067	0.0896898	-0.187024	-0.255791		-0.0384835	0.926494	-0.240387	0.258517	-0.212493	0.00562797	-0.672902	2.21117	-0.88657
-0.462282	-0.761764	-0.99174	1.83915	-0.647919	-0.935088	-0.0973466	-0.782032	-0.949799		0.325716	-0.235707	0.181023	-0.393043	1.23182	-0.542393	1.03905	-0.426103	-0.0290831		0.163638	-0.0421589	0.0979522	-0.487776	1.78609	-0.736849	0.254098	-0.00538071	0.0225877		0.156448	-0.231951	0.409034	0.114214	-0.0342144	-0.0520121	0.272901	-0.0123508	0.0152145
-0.766368	-0.994327	-0.821688	-0.816033	-1.04423	2.40076	1.36116	-1.05562	0.56616		0.164777	-0.539911	0.721748	-0.0400283	-0.408756	-0.27269	0.227145	-0.352615	-0.691409		-0.0355045	-0.27375	-0.825525	0.476061	-0.290501	-0.406554	0.27234	-0.14302	-0.263417		-0.0467587	-0.355279	0.681409	-0.326245	1.47404	-0.970195	-0.345738	-0.115949	-0.360022
0.293663	0.580649	-0.764126	-0.413132	0.0437529	-0.578662	-0.0157349	-0.0426413	-0.952333		0.882201	0.235357	-0.891893	-0.093345	1.1553	-0.705962	0.0515676	0.0449012	0.377723		0.31323	-0.128686	-0.42588	0.16903	0.0255061	-0.39541	0.290165	-0.317073	0.39631		0.384626	-0.364691	0.131978	0.444018	-0.14459	-0.296278	0.342266	0.388242	-0.791206
0.194998	0.116055	-0.716896	0.0020881	0.141383	-0.327522	1.81474	-0.696533	-0.882927		0.0172846	-0.288157	0.399078	0.469099	-0.290222	-0.012416	1.42511	-0.411795	-0.614476		0.402998	-0.117395	-0.511334	0.0938665	-0.224423	-0.197618	0.41658	-0.00824449	-0.238738		0.525152	-0.190709	-0.335431	-0.495066	1.56069	-0.983993	-0.167527	-0.522721	-0.846227
-0.17963	-0.599596	-0.30998	-0.0755992	-0.664928	-0.815198	0.273528	-0.0999563	-0.123441		0.630579	-0.455278	-0.3717	0.221844	-0.338501	-0.361098	0.165005	-0.168213	0.268606		0.296385	-0.0300391	0.0212078	0.019782	0.141347	0.453427	0.27298	-0.01242	0.015203		0.216967	0.0180188	-0.0293238	0.146685	-0.117864	-0.190663	-0.31035	1.09068	-0.865714
0.259333	-0.676314	-1.04167	-0.296839	-0.597383	-0.94304	-0.386272	1.59922	-0.914884		0.747072	0.140211	-0.855958	0.542734	-0.0759943	-0.524952	0.408821	-0.20327	-0.143284		0.318117	-0.177625	0.113295	0.150451	-0.363827	0.550349	0.249505	-0.270625	-0.175546		-0.157941	-0.575732	1.22203	0.185624	-0.105247	-0.725413	-0.500048	-0.923227	-1.02332
-0.312835	-0.556208	0.767492	0.535797	-0.30563	-0.521765	-0.68761	2.09101	-0.844826		-0.387714	-0.550339	0.526408	-0.218104	0.658636	-0.978082	0.0234717	-0.340633	-0.741249		-0.289889	1.06578	-0.337922	0.352938	-0.24509	-0.241362	0.21788	-0.206569	-0.00861676		-0.372352	1.54357	-0.638976	-0.630242	2.19493	-0.962063	-0.0374887	0.0906901	0.123305
0.412851	-0.0453075	-1.01403	0.366543	-0.0478386	-0.413642	-0.160501	0.347246	-0.782505		0.679845	-0.288491	-0.648531	-0.642341	2.04126	-1.05301	0.333212	-0.266738	0.599945		0.247005	-0.127969	-0.0570052	-0.0160772	1.11683	-0.735082	0.40791	0.00137454	-0.3147		1.48238	-0.423786	-0.75522	0.166578	0.23937	-0.051541	-0.799987	2.54226	-1.05769
0.421935	0.219982	-0.524516	0.104496	0.340343	-0.246523	2.49817	-0.842369	-0.948823		0.311168	-0.297954	-0.0792034	0.27822	0.482105	-0.718574	0.00845489	-0.0764783	0.163893		0.377999	-0.178281	-0.521866	0.494317	0.214593	-0.411747	-0.114322	-0.116055	-0.835145		0.390593	0.135209	-0.475361	0.290559	-0.198182	0.19616	0.304028	-0.0363069	-0.496701
0.126617	0.0935927	-0.95498	-0.184222	1.24923	-0.841038	0.0969902	-0.569023	-0.150454		-0.138903	-0.383256	1.03861	0.158232	-0.0679312	-0.425061	0.2879	0.00196962	0.0073581		0.322369	-0.152505	0.13189	0.288159	-0.0121679	0.0165481	0.461017	0.106058	-0.593003		0.282572	-0.137767	0.127191	-0.0349194	-0.337647	-0.62211	0.374795	-0.00242586	-0.203419
0.131355	-0.692549	-0.71487	0.456166	0.209303	-0.362274	0.215869	-0.752429	-0.873617		0.389743	-0.301213	-0.714765	0.0375853	0.48301	-0.146282	1.2544	-0.121504	-0.845358		0.154299	-0.216621	-0.472569	0.338357	-0.181286	-0.294942	0.491062	0.096563	-0.374134		0.346457	0.0411018	-0.484892	-0.0756304	-0.394958	-0.765451	0.0795197	0.692511	-0.200315
-0.517014	-0.650374	-1.02036	-0.196167	0.15971	0.532999	0.0584626	-0.116277	-0.752398		-0.100594	-0.00843319	0.705087	0.412227	-0.160751	-0.0332298	0.177957	-0.48133	0.59393		-0.140275	-0.276322	-0.880452	-0.0577685	0.714336	-1.00294	0.110729	-0.166981	-0.204324		0.20101	-0.0658142	-0.663152	0.477236	-0.0498863	-0.257288	0.503866	-0.390274	-0.663545
-0.774153	-1.04566	-1.07731	-0.276152	0.280682	0.308739	1.81933	-0.666174	-0.497548		0.0418695	-0.0374003	-0.746192	-0.667118	2.17532	-0.878043	0.0391169	0.202986	-0.747555		-0.556014	1.78122	-0.653246	0.0834492	0.305244	-0.672402	0.333583	-0.111653	-0.300451		-0.0914651	-0.409009	1.17025	-0.192781	1.11012	-0.701607	0.272901	-0.0123508	0.0152145
0.0811914	-0.282475	0.469199	-0.606185	1.56053	-1.00369	-0.569227	-0.925185	1.66793		0.105362	0.41482	-0.416948	0.12327	0.379216	-0.124687	0.143328	-0.201179	0.469315		-0.062784	-0.593687	1.09607	0.472106	-0.0172972	-0.49331	0.254098	-0.00538071	0.0225877		0.0745867	-0.399192	0.972648	-0.400226	1.38336	-0.408026	0.340931	0.36322	-0.802972
0.155668	-0.0918106	-0.949073	-0.448743	0.377902	-0.878868	0.238952	0.253003	-0.558493		0.0323716	0.665439	-0.718366	-0.170725	-0.486218	1.39648	0.0652984	0.311732	-0.729087		0.25829	-0.0351082	-0.348797	-0.166481	0.330948	0.457408	0.356222	0.122333	-0.388325		0.0708823	0.675733	-0.186689	0.45148	0.157875	-0.681832	-0.710441	2.06338	-0.65764
-0.779254	-0.960292	-1.07532	0.0427038	0.465862	0.00417887	-0.197583	1.43777	-0.883195		-0.124787	-0.138963	0.655844	-0.585215	2.08579	-0.897221	0.314794	-0.101381	-0.295855		0.41892	0.197146	-0.607008	0.0282924	-0.231289	0.848994	-0.342852	1.6706	-0.904236		0.0835683	-0.196203	0.0900237	0.192411	0.324166	-0.341792	-0.024612	0.707452	-0.610489
0.242922	-0.119694	-0.246328	0.216297	-0.0572786	-0.148508	0.363217	-0.145867	-0.170708		0.222367	-0.0492565	-0.171599	-0.180496	0.772076	-0.31865	-0.0503898	0.236833	-0.135668		0.0131935	-0.00330036	0.0865482	-0.162708	-0.0946739	0.181694	-0.0345466	-0.155972	0.223057		-0.178864	-0.124792	0.251589	-0.276035	-0.158518	0.284901	-0.174957	-0.0995566	0.163673

## Sheet: Suppl. Fig. 2a
Correlation coefficient (r)
AA	AB	AC	AD	BA	BB	BC	BD	CA	CB	CC	CD	DA	DB	DC	DD
0.770344	0.681723	0.655346	0.657092	0.643312	0.776683	0.677397	0.673201	0.655346	0.677397	0.767138	0.692663	0.639869	0.676647	0.690864	0.761872
0.760456	0.637349	0.636674	0.654413	0.638549	0.777647	0.662554	0.669936	0.636674	0.662554	0.757571	0.690723	0.626898	0.648798	0.670762	0.772385
0.776548	0.660846	0.647527	0.647076	0.655854	0.784198	0.66599	0.659616	0.647527	0.66599	0.77014	0.678803	0.639638	0.681444	0.697382	0.766286
0.780927	0.64636	0.649252	0.637918	0.641994	0.777022	0.682243	0.655364	0.649252	0.682243	0.783377	0.684754	0.642991	0.664016	0.70393	0.771773
0.781629	0.621651	0.630111	0.640485	0.650459	0.779417	0.66416	0.665963	0.630111	0.66416	0.763618	0.690137	0.66426	0.658496	0.679986	0.765371
0.765835	0.649829	0.63276	0.63437	0.653423	0.75486	0.656792	0.642512	0.63276	0.656792	0.753541	0.660007	0.640756	0.632658	0.671172	0.745952
0.772735	0.661774	0.652643	0.642859	0.623368	0.786531	0.668988	0.653785	0.652643	0.668988	0.760598	0.683153	0.62618	0.664391	0.683821	0.756972
0.779413	0.6497	0.631265	0.635502	0.633705	0.784586	0.659789	0.65216	0.631265	0.659789	0.757813	0.676635	0.630178	0.657343	0.679963	0.764299
0.803147	0.653246	0.645175	0.632035	0.664125	0.79029	0.666156	0.659833	0.645175	0.666156	0.772368	0.698215	0.669111	0.668291	0.693887	0.776387
0.794797	0.629651	0.628053	0.653101	0.64131	0.779386	0.666836	0.665043	0.628053	0.666836	0.764797	0.688475	0.63456	0.650622	0.68193	0.774199
0.79305	0.62981	0.630936	0.628875	0.662686	0.771641	0.671	0.644077	0.630936	0.671	0.765239	0.683459	0.640553	0.646527	0.677649	0.764549
0.788787	0.649037	0.644093	0.635883	0.649534	0.792626	0.68559	0.654655	0.644093	0.68559	0.779384	0.677062	0.637169	0.657036	0.691684	0.761859
0.790125	0.622654	0.610324	0.616999	0.655363	0.773597	0.647218	0.648289	0.610324	0.647218	0.754936	0.672701	0.63991	0.649891	0.676482	0.756612
0.758366	0.629187	0.607773	0.623472	0.609134	0.753895	0.632209	0.647962	0.607773	0.632209	0.73485	0.667804	0.60801	0.636234	0.64508	0.746549

## Sheet: Suppl. Fig. 2b
Model trained on odor A				Model trained on odor B				Model trained on odor C				Model trained on odor D
A	B	C	D	A	B	C	D	A	B	C	D	A	B	C	D
0.1273	0.0715379	0.133272	0.0959281	0.111933	0.0472794	0.109289	0.135793	0	0.0663686	0.249639	0.106092	0.0711425	0.0691414	0.196974	0.301311
0.236309	0.0678461	0.110198	0.0310066	0.0390866	0.198768	0.12151	0.148519	0.0316055	0.0836107	0.358608	0.117923	0.037636	0.111839	0.166783	0.248261
0.190618	0.0643453	0.0839346	0.0422364	-0.0163936	0.216214	0.118352	0.103463	0	0.124593	0.366521	0.126297	-0.0134592	0.132972	0.154158	0.216771
0.139762	0.117584	-0.0243509	0.00631344	0.062066	0.0622315	0.0321324	0.049512	0	0.0981127	0.133258	0.0341788	0.0216881	0.0867355	0.0727452	0.0813968
0.129395	0.00908813	0.102853	0.0451403	0.0548563	0.200026	0.120576	0.114982	0	0.00137296	0.172849	0.0581588	0.0232763	0.0585857	0.0732349	0.267096
0.212362	0.0402903	0.0242514	0.0760086	0.0420174	0.137825	-0.00961572	0.0924782	-0.0405432	0.0270481	0.172301	0.114179	-0.0495925	0.012209	0.0695282	0.265478
0.266789	0.138391	0.0579932	0.0698396	0.127897	0.296939	0.167504	0.0919541	0	0.0936007	0.233888	0.137343	0.0753262	0.203198	0.153773	0.186187
0.145095	-0.0103551	0.0412691	0.0250082	0.0290542	0.171156	0.0588987	0.0941623	0.104218	0.184955	0.23564	0.109425	0.052803	0.0244905	0.197336	0.0493096
0.101602	-0.0190624	-0.0194877	0.0330222	0.00399654	0.120394	0.0206256	0.140409	0	0.12382	0.144772	0.0763128	-0.0207856	-0.0217691	0.0283847	0.170753
0.102741	0.0147686	0.0419059	0.0154261	0.0312296	0.0104366	0.0795814	0.10434	0.0140587	0.0847423	0.166082	0.0417934	-0.0588954	0.0438453	0.117651	0.228625
0.217759	0.0495483	0.123775	0.110155	0.0292142	0.182909	0.166065	0.166417	0	0.092444	0.220492	0.121695	-0.0157764	0.0450571	0.148021	0.30531
-0.0240193	0.0990004	0.022823	0.0150197	0.03774	0.238334	0.0758284	0.194502	0.00618269	0.07159	0.253291	0.117984	0.0179426	0.0187153	0.153644	0.251059
0.212942	0.0636795	-0.0270262	0.0289189	0.0711178	0.0796452	0.0924469	0.0520988	0.0346771	0.100849	0.0926725	0.00334579	-0.00527311	0.0563012	0.0342451	0.0429643
0.117498	0.144631	-0.055564	-0.01305	0.0540146	0.200798	0.00772213	0.0843185	0.00606557	0.177203	0.117984	0.0592134	0.0258777	0.0720047	0.0210471	0.224577
0.176746	0.0569276	-0.0398841	-0.0442245	0.116684	0.277621	0.0409839	0.0357805	0.0468276	0.143726	0.166622	0.0310323	-0.00143643	-0.00980447	0.0284234	0.158587
0.238852	0.0205217	0.0456095	-0.00937278	0.0159109	0.206043	0.092393	-0.0342688	0	0.0386909	0.231882	-0.0297344	0.0325738	-0.00697152	0.0242922	0.106765
0.151827	0.101244	0.0125674	0.0453416	0.0208686	0.0903522	0.0510478	0.0470855	0.0325283	0.0725305	0.101383	-0.0072797	0.0393519	0.014669	0.00982883	0.184459
0.148511	0.00615046	0.0286719	-0.00147152	0.0463826	0.0986664	0.0153245	0.0117532	0.0642177	0.0331628	0.270926	0.0223443	0.0438299	-0.0219519	0.0150183	0.232342
0.189156	0.00466217	0.011485	0.00554584	0.0655749	0.212588	0.0107662	0.0143445	0.043936	0.24552	0.0760724	-0.0259847	-0.00791444	0.035273	0.0473815	0.128137
0.209559	0.127551	0.0841784	0.0819759	0.0831352	0.149528	0.0147143	0.110466	0.109962	0.0869695	0.18929	0.0819759	0.0841028	0.136552	0.068346	0.122883
0.111098	0.0795651	0.101402	0.0500139	0.114962	0.158612	0.110759	0.0347505	0.139074	-0.0108674	0.0549933	0.0500139	0.131598	0.0558943	0.00404073	0.127969
0.219517	0.0742299	0.138875	0.0419439	0.132049	0.232628	0.127097	0.0553803	0.0538213	-0.0641822	0.151697	0.0419439	0.083017	0.115371	0.175425	0.259392
0.270269	0.017369	0.0849584	0.0879345	0.109919	0.173821	0.152564	0.0700645	0.0736156	0.0491295	0.174661	0.0879345	0.0404118	0.157141	0.11686	0.161023
0.185786	0.0339446	0.0200174	0.0991147	0.14314	0.15752	0.072307	0.0551064	0.00522734	0.0535649	0.232441	0.0991147	0.105462	0.0588723	0.072743	0.171844
0.139236	0.125449	0.0670297	0.0662804	0.154561	0.172667	0.105188	0.0504338	0.117373	0.0282614	0.149198	0.0662804	0.129975	0.0751625	0.0777379	0.198428
0.197733	0.0745791	0.0221578	0.0232108	0.100984	0.394374	0.14525	0.0495229	0.0452422	0.0556172	0.0381194	0.0232108	0.0323504	0.153588	0.0639791	0.0965495
0.232219	0.156756	0.0479194	0.119113	0.00879652	0.280594	0.0935474	0.0691672	-0.0297367	0.0914647	0.178379	0.119113	0.0481278	0.0538106	0.0936855	0.238863
0.3053	0.0867171	0.0256682	0.107691	0.194399	0.310192	0.0593307	0.169823	0.0022102	-0.0178206	0.192232	0.107691	0.0599583	0.13434	0.0288867	0.163335
0.195741	0.0693654	0.0149859	0.0992399	0.160802	0.233476	0.096716	0.109135	0.135196	-0.0108781	0.334633	0.0992399	0.115617	0.0222319	0.104911	0.213841
0.13598	0.130579	0.0488859	0.129355	0.0929092	0.230695	0.0455413	0.141615	0.0298213	-0.0033624	0.346891	0.129355	0.0299718	0.114753	0.165797	0.0965337
0.308937	0.0110194	0.0573224	0.0573449	0.150652	0.0735649	0.107995	0.013374	0.0476503	0.000662607	0.227246	0.0573449	0.116244	0.0638115	0.0644653	0.159905
0.354202	0.0514783	0.00525146	0.027201	-0.00158449	0.290821	0.064828	-0.000542295	0.0234164	0.0573769	0.239539	0.0119971	0.0699822	0.0804522	0.0147312	0.158758
0.364338	0.00527325	0.0147772	-0.00422014	0.06173	0.241496	0.0163364	0.0842618	0	0.0158567	0.27729	0.0231913	0.0701426	0.0355485	0.0453636	0.155479
0.142492	-0.00772405	0.0100551	0.0190667	0.0371223	0.280438	0.0544127	0.0177291	0.0379962	0.0668208	0.0313678	0.0826361	0.0130024	0.0274525	0.025828	0.201903
0.24927	0.0177622	0.0541087	0.0350335	0.0176334	0.290639	0.0695572	0.0893603	0.0368215	0.139131	0.176375	0.063168	0.0431048	0.0691955	-0.00462635	0.13892
0.217551	0.0562599	0.0318744	-0.00701848	0.00649726	0.345706	0.0471278	-0.00730377	0	0.0524361	0.317954	0.000204931	0.040352	0.00208056	0.0828495	0.142427
0.244821	-0.0116549	0.0399761	-0.00386471	0.0174056	0.237028	0.0107142	0.0397773	0	0.0805973	0.253057	0.0718124	0.0568469	-0.0103202	0.118152	0.232485
0.170989	0.00142999	0.0639504	0.0292886	0.060192	0.123853	0.0667544	-0.00467073	0.105071	0.070143	0.162772	0.0470337	0.014054	0.0162035	0.0873306	0.138126
0.342748	0.0892586	0.00345835	0.00532723	0.0262439	0.202153	0.0391988	0.0381573	0	0.147594	0.252213	0.0897908	0.0787595	0.0254197	0.0200703	0.115395
0.282248	0.0101087	0.0119123	0.0237615	0.109833	0.403906	0.0944023	0.0773536	0.056559	0.11382	0.289839	0.0640046	0.0711238	0.105915	0.0541061	0.146115
0.0978381	-0.00979686	-0.00152952	0.0620772	-0.0168793	0.365732	0.0415612	0.0417152	0	0.128674	0.355374	0.116982	-0.0051033	0.0868337	0.0538275	0.196054
0.299541	0.13459	0.108268	0.0849104	0.0399306	0.296764	0.119458	0.0118918	0	-0.0100596	0.125677	-0.00184325	0.112758	0.0913998	0.111869	0.238552
0.38934	0.0644372	0.0570007	-0.00836418	0.00183808	0.184845	0.0490419	-0.0310379	0	0.0503475	0.180514	-0.0121141	-0.000256972	0.0569616	0.0738103	0.0966445
0.324375	0.0231575	0.0526829	0.114716	0.123151	0.31994	0.0446004	0.0438338	0	0.0610252	0.290091	0.0700325	0.0610315	-0.00791989	0.028024	0.309054
0.255915	0.0611242	0.0148903	0.00545406	0.0894245	0.319423	0.0698183	-0.00640028	0	0.0508778	0.197832	-0.00696907	0.0674178	0.0179295	0.0344547	0.179555
0.227176	0.083225	0.102817	0.02846	0.00489607	0.352665	0.0720129	-0.0220939	0.126543	0.0699799	0.275492	0.0136355	0.0583954	-0.0182828	0.0971506	0.110097
0.362377	0.120251	0.0534271	-0.00408836	0.0690082	0.249674	0.0614153	0.0845162	0.0545092	0.0233851	0.121489	0.10481	0.00167868	-0.0125922	0.0269188	0.145785
0.413144	0.116468	0.0120025	0.0459064	0.0768902	0.366181	-0.0420417	0.0280635	0	0.083551	0.153973	0.0700608	0.0813972	0.106767	-0.000101741	0.136928
0.312559	0.132537	0.0450768	0.0874689	0.00123058	0.467749	0.0359347	0.054864	0	0.0689344	0.099328	0.078167	0.0599686	0.0786962	0.0418574	0.22153
0.182305	0.0965671	0.097782	0.0931153	0.0891313	0.331384	0.0578316	0.0814095	0.0881313	0.0791957	0.180489	0.124047	-0.0158359	0.0165071	0.0485448	0.166156
0.293782	0.153956	0.123935	0.0259471	0.0564358	0.254797	0.170543	-0.0108476	0	0.0790077	0.20195	0.0273103	-0.0236647	0.0727449	0.126317	0.114927
0.290995	0.157973	0.110213	-0.0140853	0.0299929	0.175288	0.148627	0.0238585	0	0.119926	0.281342	0.0251564	-0.040385	0.0278327	0.0431499	0.168976
0.296314	-0.0414241	0.0264196	0.0231294	0.126441	0.380168	0.105248	-0.00887806	0	0.0424389	0.213802	0.0276951	0.0989686	0.0153775	0.0367382	0.16953
0.316202	0.128325	0.113034	0.0863936	0.0834912	0.388942	0.0669708	0.0602913	0.0288767	0.110938	0.200875	0.0994648	0.0919606	0.0083717	0.0678961	0.174723
0.220277	0.0681893	0.0951183	0.0902938	0.0427578	0.414926	0.0690969	-0.0039948	0.0353389	0.0639178	0.0688811	-0.0186431	0.0931909	0.0332913	0.0706961	0.155442

## Sheet: Suppl. Fig. 6c
Reconstructed time accuracy
Lag -3	Lag -2	Lag -1	Lag 0	Lag 1	Lag 2	Lag 3
0.106296	0.0785515	0.178058	0.137743	0.0859329	0.121168	0.0936147
0.0388337	0.10643	0.0315683	0.187453	0.0275073	0.108726	0.0346474
0.00139094	0.139543	0.00947811	0.182001	0.0577371	0.0835147	0.0485934
0.0196287	0.0976067	0.0845998	0.0786061	0.121238	0.00109036	0.00247635
0.0333523	0.0613255	0.0542182	0.174987	0.00761136	0.0668951	0.112123
0.0510759	0.00408283	0.0422773	0.171383	0.0483423	0.0429826	0.0735594
0.0514824	0.203106	0.144258	0.23626	0.123258	0.0343518	0.0528235
0.0179382	0.0379784	0.0684175	0.133005	0.0184034	0.0627268	0.0259384
0.0083688	0.0281814	0.0152531	0.16879	0.00315869	0.0296154	0.0274028
0.0565024	0.0418637	0.028934	0.149146	0.0156274	0.0409106	0.0417437
0.0212664	0.0400954	0.012344	0.144464	0.0529693	0.124828	0.107591
0.0257344	0.0332003	0.0345434	0.0802281	0.0965806	0.0105935	0.0273743
0.00646817	0.0609269	0.0893241	0.307998	0.0614191	0.0342744	0.0301159
0.0261241	0.0643455	0.0553957	0.175691	0.152681	0.0232208	0.0131533
0.0138448	0.00485179	0.121169	0.121538	0.0664797	0.0377746	0.044079
0.0343521	0.00760946	0.00188065	0.240249	0.0259274	0.046319	0.000923251
0.0392036	0.0188127	0.0239477	0.313406	0.0933686	0.0116377	0.038119
0.0388343	0.0209488	0.0556963	0.212162	0.00467174	0.0317254	0.00436375
0.00985068	0.0347836	0.0837018	0.252346	0.00254057	0.000400894	0.00165457
0.150023	0.0906561	0.0745325	0.198453	0.134022	0.110805	0.0975533
0.0104604	0.0587242	0.0145233	0.165376	0.0850555	0.0545057	0.0163589
0.0670535	0.00750196	0.129948	0.221032	0.0417568	0.0547134	0.11624
0.0645029	0.0757102	0.105785	0.196774	0.0614127	0.0110503	0.00707666
0.0681701	0.0222293	0.0188481	0.184004	0.0730648	0.102316	0.0308063
0.0205559	0.00231236	0.0644059	0.180888	0.122104	0.0553143	0.016297
0.0812588	0.114115	0.0801998	0.242295	0.116944	0.00227754	0.057615
0.0588099	0.0816796	0.0151105	0.172222	0.11531	0.084079	0.0867512
0.00607976	0.0151155	0.0906197	0.272459	0.11563	0.113967	0.0830639
0.0253067	0.0772556	0.0560728	0.162215	0.161625	0.127421	0.0213825
0.0331864	0.029938	0.0291935	0.172797	0.174722	0.123134	0.00976795
0.192979	0.013338	0.142099	0.264981	0.0479668	0.0397696	0.0283136
0.0858883	0.0177034	0.116602	0.285148	0.130521	0.111686	0.0907813
0.0732631	0.0325825	0.0460112	0.297648	0.0714313	0.0939207	0.070833
0.0869166	0.113093	0.0922348	0.17616	0.106329	0.0995744	0.0990916
0.142698	0.0558892	0.126461	0.115765	0.0824151	0.0931989	0.0494376
0.10652	0.119828	0.15981	0.181516	0.129627	0.133397	0.00224867
0.0621821	0.164658	0.112499	0.209569	0.0202948	0.060946	0.0795599
0.0962871	0.0599157	0.117115	0.226556	0.0377309	0.0413018	0.159219
0.143377	0.0863707	0.119415	0.233451	0.12977	0.0529634	0.0654384
0.0286763	0.155125	0.0961425	0.176255	0.0704965	0.0287665	0.0229102
0.0475426	0.0618448	0.0252236	0.151258	0.152494	0.0642607	0.0756074
0.0667034	0.161031	0.178387	0.294538	0.0707761	0.0330169	0.0222339
0.1273	0.0117618	0.165782	0.206875	0.0758131	0.0285547	0.0799457
0.0353148	0.117154	0.0435143	0.261889	0.128732	0.0402478	0.0747042
0.117311	0.052821	0.149754	0.238519	0.0326186	0.0579077	0.076135
0.0786718	0.094092	0.000123416	0.283489	0.0528765	0.014212	0.0289135
0.0721161	0.0420498	0.0598607	0.188016	0.0029026	0.0066048	0.00698043
0.013692	0.0547898	0.0611948	0.255133	0.0331236	0.0151307	0.00891385
0.0415733	0.0832379	0.025961	0.291279	0.0150216	0.0693886	0.00689668
0.0395853	0.0339446	0.0119858	0.29076	0.0390695	0.0195147	0.00137757
0.0562733	0.00210974	0.0262548	0.318171	0.0214442	0.0487437	0.00593817
0.0131157	0.0725978	0.0524161	0.26382	0.00968898	0.114901	0.056176
0.0795968	0.0197297	0.0491818	0.290701	0.0826142	0.00396867	0.00685345
0.0688255	0.123572	0.0982078	0.291376	0.0332544	0.0447873	0.048071
0.00418492	0.0856034	0.00866165	0.266842	0.0303222	0.0290182	0.0735842
	0.0581867	0.0993039	0.0817414	0.114234	0.114234
	0.0319397	0.177384	0.194555	0.122572	0.122572
	0.107339	0.139243	0.229484	0.108724	0.108724
	0.0411843	0.0379512	0.138641	0.0317217	0.0317217
	0.0196611	0.0700166	0.0937485	0.126381	0.126381
	0.0426774	0.0364481	0.107055	0.0156813	0.0156813
	0.0888947	0.244849	0.270187	0.165912	0.165912
	0.100203	0.0897095	0.23178	0.0576572	0.0576572
	0.00868442	0.0224191	0.173653	0.0325273	0.0325273
	0.0129197	0.0645216	0.0691127	0.0804891	0.0804891
	0.0288077	0.0567896	0.261507	0.160075	0.160075
	0.00453007	0.0510252	0.262408	0.0716206	0.0716206
	0.0243591	0.0160388	0.199523	0.0929466	0.0929466
	0.00161271	0.0557026	0.2139	0.00274929	0.00274929
	0.0437771	0.0893293	0.128897	0.0434766	0.0434766
	0.0325568	0.0150794	0.213413	0.0937339	0.0937339
	0.0351457	0.0116071	0.260882	0.0439339	0.0439339
	0.0549413	0.00261134	0.172158	0.0139484	0.0139484
	0.0451938	0.00245352	0.181976	0.00162557	0.00162557
	0.0906162	0.00687833	0.118933	0.128998	0.128998
	0.0142816	0.0531618	0.218463	0.0550416	0.0550416
	0.137645	0.0622144	0.273234	0.0293529	0.0293529
	0.0424867	0.0549912	0.216293	0.0618001	0.0618001
	0.125612	0.0709074	0.139289	0.111357	0.111357
	0.0360441	0.0229973	0.209457	0.060367	0.060367
	0.0640025	0.0804625	0.311566	0.0431866	0.0431866
	0.0691262	0.0704848	0.304739	0.0727772	0.0727772
	0.0844955	0.0738618	0.256609	0.0314115	0.0314115
	0.0019451	0.0774308	0.248232	0.163562	0.163562
	0.0454314	0.128844	0.187956	0.15498	0.15498
	0.111203	0.0713968	0.0954384	0.111666	0.111666
	0.0303438	0.111393	0.29112	0.066868	0.066868
	0.0367797	0.0614611	0.229021	0.0553504	0.0553504
	0.130329	0.0600524	0.232655	0.0482926	0.0482926
	0.135389	0.087632	0.221185	0.106332	0.106332
	0.0459743	0.124006	0.219421	0.107653	0.107653
	0.0772042	0.0965361	0.146296	0.151885	0.151885
	0.0257371	0.0545939	0.149547	0.102105	0.102105
	0.108034	0.0252004	0.216386	0.104375	0.104375
	0.0466325	0.0960028	0.295446	0.157265	0.157265
	0.0355577	0.188385	0.223469	0.114985	0.114985
	0.00386726	0.1233	0.14789	0.0572453	0.0572453
	0.133171	0.0727053	0.200965	0.0996821	0.0996821
	0.0257527	0.0876627	0.187933	0.0545233	0.0545233
	0.0657876	0.0720479	0.256263	0.109299	0.109299
	0.0153513	0.0704438	0.331159	0.0585628	0.0585628
	0.162798	0.0402604	0.24866	0.0298252	0.0298252
	0.0615491	0.105764	0.284584	0.0585059	0.0585059
	0.0533906	0.114595	0.372332	0.0788725	0.0788725
	0.0210246	0.0640166	0.295959	0.0497267	0.0497267
	0.00905133	0.0875847	0.334386	0.0347986	0.0347986
	0.105278	0.0813726	0.212174	0.067642	0.067642
	0.108001	0.181961	0.277215	0.0212001	0.0212001
	0.0510257	0.0846978	0.438632	0.104036	0.104036
	0.0888934	0.130277	0.308326	0.0434877	0.0434877
		0.196123	0.193217	0.103851
		0.17128	0.332346	0.143578
		0.164211	0.281519	0.128797
		0.0867707	0.127018	0.0349431
		0.0511611	0.229122	0.0584864
		0.0989541	0.254057	0.112107
		0.1511	0.220159	0.136404
		0.196471	0.185573	0.110293
		0.0236864	0.287065	0.074785
		0.112316	0.176966	0.0398098
		0.14117	0.18404	0.118152
		0.152865	0.215324	0.116214
		0.0266971	0.161851	0.00664732
		0.0209563	0.142418	0.0574637
		0.0284601	0.194921	0.0302222
		0.0267164	0.215875	0.0404566
		0.0105387	0.235201	0.0070695
		0.0143701	0.208973	0.0274401
		0.0459553	0.274372	0.0260946
		0.131653	0.264104	0.00882116
		0.0728506	0.197131	0.0142712
		0.0431965	0.195642	0.0794076
		0.0309212	0.276018	0.00453566
		0.0940301	0.164761	0.0152538
		0.0167404	0.142652	0.114621
		0.000822678	0.0894388	0.0712658
		0.0475574	0.0996044	0.0838397
		0.0420056	0.147519	0.125828
		0.130144	0.23497	0.017517
		0.0518044	0.291199	0.0290467
		0.0557271	0.210258	0.027765
		0.0696276	0.207269	0.0954472
		0.0633098	0.242988	0.0200804
		0.0724921	0.187368	0.0681189
		0.017432	0.169843	0.0647493
		0.182406	0.21166	0.0549176
		0.118601	0.194302	0.0884434
		0.0650195	0.160583	0.0937461
		0.0794605	0.207864	0.0495289
		0.0401823	0.195225	0.0240543
		0.144136	0.271084	0.11248
		0.0349735	0.120896	0.112421
		0.118365	0.254193	0.0904702
		0.1507	0.135823	0.131753
		0.0713786	0.157466	0.0722562
		0.037774	0.317545	0.0201162
		0.0451295	0.123075	0.0281463
		0.0373265	0.18895	0.0506808
		0.00479285	0.196044	0.0808068
		0.0880563	0.264826	0.0285238
		0.110107	0.249755	0.0715935
		0.0841106	0.271388	0.0661097
		0.0620566	0.121387	0.0858323
		0.0545429	0.155282	0.0633583
		0.0325753	0.211848	0.122883
			0.334387
			0.260228
			0.170581
			0.0831907
			0.263306
			0.206037
			0.189011
			0.125111
			0.218064
			0.199296
			0.230348
			0.225551
			0.114244
			0.0674528
			0.270151
			0.145537
			0.270069
			0.211201
			0.189884
			0.247744
			0.161148
			0.329565
			0.329004
			0.0937373
			0.219342
			0.115839
			0.243261
			0.240257
			0.18534
			0.17073
			0.191444
			0.131585
			0.226789
			0.10036
			0.0451284
			0.118301
			0.0821925
			0.0804578
			0.080106
			0.0324537
			0.137883
			0.135842
			0.103714
			0.130998
			0.0964994
			0.205568
			0.164018
			0.212355
			0.273339
			0.264035
			0.168152
			0.147302
			0.154088
			0.22577
			0.228812

## Sheet: Suppl. Fig. 7c
Reconstructed time accuracy
Halves	Quarters	Odd/Even	Leave-one-out
0.114814	0.0814015	0.112141	0.0869345
0.0710806	0.0351392	0.130749	0.247491
0.0753713	0.0522339	0.0976225	0.220848
0.017545	0.0344249	0.0518567	0.120476
0.0229898	0.0302773	0.108811	0.208189
0.0295447	0.0121672	0.0991963	0.17918
0.0486412	0.0555696	0.071087	0.224888
0.0409885	0.091012	0.116107	0.170058
0.0386643	0.0648949	0.105047	0.226902
0.0534708	0.0579291	0.0897599	0.158885
0.0578466	0.0639652	0.0917115	0.207377
0.0329791	0.0611208	0.102527	0.204124
0.023068	0.0567769	0.0738396	0.0440214
0.0226919	0.0633082	0.09289	0.173127
0.13392	0.0703233	0.0556231	0.197319
0.0675449	0.0644365	0.0787831	0.226591
0.104796	0.103899	0.0829386	0.279521
0.101383	0.0889877	0.0734029	0.242883
0.102499	0.0947237	0.0635823	0.254607
0.0483217	0.0462683	0.0585057	0.0590014
0.0615691	0.0942428	0.0656276	0.201528
0.0403286	0.0862617	0.079492	0.259141
0.11721	0.113905	0.0664324	0.27731
0.0805444	0.109	0.0547039	0.16524
0.0711492	0.0864072	0.0444955	0.195448
0.0657201	0.0705693	0.069367	0.202793
0.0530933	0.110638	0.0561988	0.215014
0.0605506	0.112104	0.0543814	0.252618
0.0541594	0.0750381	0.0541808	0.211594
0.062477	0.0986159	0.0541578	0.221233
0.119113	0.117742	0.0689553	0.197856
0.0690378	0.096354	0.0887257	0.23114
0.0632599	0.111039	0.0518243	0.255634
0.0748937	0.0824343	0.069758	0.0793989
0.129904	0.0676328	0.0939762	0.155046
0.0679285	0.0751819	0.110508	0.213599
0.0826607	0.0665684	0.0797127	0.207284
0.0911835	0.0589665	0.107569	0.181637
0.0860999	0.0767968	0.114021	0.187898
0.0965925	0.111555	0.0999093	0.209872
0.108303	0.0816546	0.0897602	0.221837
0.0722398	0.0788773	0.114648	0.199533
0.0576111	0.0844429	0.0844064	0.225487
0.0824196	0.132791	0.103563	0.210503
0.0496303	0.064375	0.0616439	0.219571
0.029561	0.0583749	0.0676046	0.11302
0.0882572	0.0266493	0.0932752	0.20326
0.0691104	0.0647962	0.0542363	0.269571
0.0466373	0.0351578	0.0586263	0.288382
0.0600909	0.0693509	0.0522914	0.299404
0.050853		0.0517841	0.278103
0.0238423		0.0910599	0.243249
0.0374329		0.0755479	0.221277
0.0277675		0.0739493	0.298916
			0.254735
